# Supplementary material for: Inhibitory Properties of Cinnamon Bark Oil against Postharvest Pathogen Penicillium digitatum In Vitro
Source: J Fungi (Basel). 2024 Mar 26;10(4):249. doi: 10.3390/jof10040249 (PMC11051492; doi:10.3390/jof10040249)
Supplement: Supplementary file 1 [file jof-10-00249-s001.zip › Supplementary tables.xlsx]

## Sheet: Table S1
Table S1 The information of primer pairs used in this study
Gene name	Gene ID	Primer name	Primer sequence (5’-3’)
PdMpkB	EKV07229.1	MpkB–F	ACCCACGATGGAAGATTA
		MpkB–R	TCCTCGACAGTGATACGC
PdSlt2	26232695	Slt2-F	TGGTCCGTTGGCTGCATCCTTG
		Slt2-R	AGGGTTTCTTCGTTCGGTGTG
PdMFS1	26229281	MFS1-F	AGTTGCAGCTGCGTACGATG
		MFS1-R	ACCAAATTGCCGAGACCACG
PdMFS2	26232569	MFS2-F	ACTGCATGTCGGTGAGAAGC
		MFS2-R	GTCGAGCAGTGTGGTCATGGC
PdMFS5	26233714	MFS5-F	TGGATACGTTCAAGCAGCTG
		MFS5-R	ATAGCGAGGTACAGCCGAG
PdPMA1	JH993691.1	PMA1-F	CTGTTGCTTACGATAATGC
		PMA1-R	CCGAAGTTCTGGATGATACC
PdpacC	JX298852	PacC-F	AACTGCGGCGGTGAACAA
		PacC-R	CGAATGTGGGAGGTGATGTGAT
PdPMR1	26234992	PMR1-F	GAAGTACACGGATGCCGAAGTC
		PMR1-R	TGTGAGGGTTGAGAGTTGAGTC
PdPMR5	26230246	PMR5-F	ACATGGCGGGATCTCTCTGTG
		PMR5-R	TGAGGATCGTCCGTAGAGGAAG
PdGcs1	EKV12123	Gcs1-F	CTACTCGTCGCCCGTTCA
		Gcs1-R	AATCACTGCGGACCTTGC
PdCrz	26235206	SUT1-F	GCCATCTCCCTCCCTTGCTTT
		SUT1-R	GGTTCGACAACCTCCTCCTTTCA
PdMut3	26235848	Mut3-F	AGTTGCAGCTGCGTACGATG
		Mut3-R	ACCAAATTGCCGAGACCACG
G1	26233582	G1-F	GTGGACTACAAGGGCAACGA
		G1-R	CGTCACCGTAGAGGACATCG
G2	26234710	G2-F	AGTAACCCCACCGGAGCTAT
		G2-R	ACTTGCACGTTGCGAGTTTC
G3	26233364	G3-F	GAAGTACCCCCAGCACTTCC
		G3-R	CCGATGTTCACACCGAAGGA
G4	26230378	G4-F	TCGACCAGCGCCTATCATTC
		G4-R	TGACCTTGGTCTTGTCGTCG
G5	26234906	G5-F	TTCACCTTTGACCGACGAGG
		G5-R	CCCATCTCCTTGCGGAGTTT
G6	26236829	G6-F	ACTGGTGCAGTCATCCTTGG
		G6-R	CTTCGCGCATGAAGAACTCG

## Sheet: Table S2
Table S2 The information of all identified transcripts by transcriptomic analysis in P. digitatum with and without CBO treatment
Gene ID	Transcript ID	gene_type	Chromesome	Strand	Gene length	Pd4C-1 (FPKM)	Pd4C-2 (FPKM)	Pd4T-1 (FPKM)	Pd4T-1(FPKM)	Pd8C-1 (FPKM)	Pd8C-2 (FPKM)	Pd8T-1 (FPKM)	Pd8T-2 (FPKM)	KEGG description	NR description	GO description
26231324	XM_014680979.1	Known_gene	NW_014574610.1	-	1045	71.41	55.01	77.1	74.05	123.42	133.25	87.43	70.74	K10753//histone chaperone ASF1	OXB42663.1|6.4e-18|hypothetical protein B1J91_E06666g1 [[Candida] glabrata]	NA
26234812	XM_014678236.1	Known_gene	NW_014574584.1	-	878	30.54	27.67	31.02	29.14	25.9	25.95	32.31	33.95	K17796//mitochondrial import inner membrane translocase subunit TIM21	XP_014533722.1|3.7e-128|Mitochondrial import inner membrane translocase subunit tim21 [Penicillium digitatum Pd1]	NA
26230741	XM_014681414.1	Known_gene	NW_014574612.1	+	409	NA	NA	NA	NA	NA	NA	NA	NA	NA	XP_014536900.1|1.2e-58|hypothetical protein PDIP_24190 [Penicillium digitatum Pd1]	NA
26235982	XM_014676337.1	Known_gene	NW_014574583.1	-	1010	0	0	74.98	86.89	241.62	234.11	123.63	98.86	K02876//large subunit ribosomal protein L15+ko03010//Ribosome	XP_014531823.1|4.3e-177|50S ribosomal subunit protein L15 [Penicillium digitatum Pd1]	GO:0044271//cellular nitrogen compound biosynthetic process;GO:0034641//cellular nitrogen compound metabolic process;GO:0009987//cellular process;GO:0043604//amide biosynthetic process;GO:0006518//peptide metabolic process;GO:0044237//cellular metabolic process;GO:0009059//macromolecule biosynthetic process;GO:0034645//cellular macromolecule biosynthetic process;GO:0006412//translation;GO:0044267…
26237137	XM_014675008.1	Known_gene	NW_014574578.1	-	851	41.07	36.36	19.19	23.34	41.04	35.05	34.39	28.89	K15130//mediator of RNA polymerase II transcription subunit 8, fungi type	XP_014530494.1|6.4e-139|RNA polymerase II mediator complex component Med8, putative [Penicillium digitatum Pd1]	GO:0010468//regulation of gene expression;GO:0051252//regulation of RNA metabolic process;GO:2001141//regulation of RNA biosynthetic process;GO:0031323//regulation of cellular metabolic process;GO:0051171//regulation of nitrogen compound metabolic process;GO:0065007//biological regulation;GO:0010556//regulation of macromolecule biosynthetic process;GO:0080090//regulation of primary metabolic proc…
26230504	XM_014681469.1	Known_gene	NW_014574613.1	-	1315	1.41	1.09	0.55	0.76	1.26	1.2	0.63	0.54	NA	XP_014536955.1|5.2e-225|hypothetical protein PDIP_21820 [Penicillium digitatum Pd1]	GO:0031224//intrinsic component of membrane;GO:0016020//membrane;GO:0110165//cellular anatomical entity;GO:0016021//integral component of membrane;GO:0005488//binding;GO:0017076//purine nucleotide binding;GO:0016818//hydrolase activity, acting on acid anhydrides, in phosphorus-containing anhydrides;GO:0035639//purine ribonucleoside triphosphate binding;GO:0097367//carbohydrate derivative binding;…
26233356	XM_014678547.1	Known_gene	NW_014574585.1	-	4351	2.91	2.97	2.31	2.69	2.6	2.13	1.11	1.25	K10875//DNA repair and recombination protein RAD54 and RAD54-like protein [EC:3.6.4.-]+ko03440//Homologous recombination;K10877//DNA repair and recombination protein RAD54B [EC:3.6.4.-]+ko03440//Homologous recombination	XP_014534033.1|0.0e+00|SNF2 family helicase/ATPase, putative [Penicillium digitatum Pd1]	GO:0032555//purine ribonucleotide binding;GO:0016818//hydrolase activity, acting on acid anhydrides, in phosphorus-containing anhydrides;GO:0016462//pyrophosphatase activity;GO:0000166//nucleotide binding;GO:0043168//anion binding;GO:1901363//heterocyclic compound binding;GO:0003824//catalytic activity;GO:0035639//purine ribonucleoside triphosphate binding;GO:0016817//hydrolase activity, acting o…
26230666	XM_014681339.1	Known_gene	NW_014574612.1	+	1439	1.43	1.86	5.91	6.06	5.09	5.38	5.66	5.42	K00507//stearoyl-CoA desaturase (Delta-9 desaturase) [EC:1.14.19.1]+ko01100//Metabolic pathways+ko01212//Fatty acid metabolism+ko01040//Biosynthesis of unsaturated fatty acids	OKP09939.1|1.1e-218|Acyl-CoA desaturase [Penicillium subrubescens]	GO:0006636//unsaturated fatty acid biosynthetic process;GO:0006633//fatty acid biosynthetic process;GO:0071704//organic substance metabolic process;GO:0044281//small molecule metabolic process;GO:0044283//small molecule biosynthetic process;GO:0009058//biosynthetic process;GO:0044238//primary metabolic process;GO:0033559//unsaturated fatty acid metabolic process;GO:0006082//organic acid metabolic…
26234301	XM_014677725.1	Known_gene	NW_014574584.1	+	1396	NA	NA	NA	NA	NA	NA	NA	NA	NA	XP_014533211.1|1.2e-257|hypothetical protein PDIP_59850 [Penicillium digitatum Pd1]	NA
26235248	XM_014675603.1	Known_gene	NW_014574583.1	+	553	62.49	58.27	44.07	49.63	51.11	42.46	44.28	55.66	NA	XP_014531089.1|2.6e-82|hypothetical protein PDIP_69320 [Penicillium digitatum Pd1]	GO:0071704//organic substance metabolic process;GO:0044238//primary metabolic process;GO:0009987//cellular process;GO:0046483//heterocycle metabolic process;GO:0016043//cellular component organization;GO:0051276//chromosome organization;GO:0006725//cellular aromatic compound metabolic process;GO:0032200//telomere organization;GO:0006139//nucleobase-containing compound metabolic process;GO:0000723…
26231164	XM_014680819.1	Known_gene	NW_014574610.1	+	1154	46.47	45.47	80.03	71.68	90.39	83.44	129.58	156.34	NA	XP_014536305.1|2.1e-202|hypothetical protein PDIP_28440 [Penicillium digitatum Pd1]	GO:0016020//membrane;GO:0110165//cellular anatomical entity;GO:0031224//intrinsic component of membrane;GO:0016021//integral component of membrane;
26229762	XM_014682122.1,BGI_novel_T002273	Known_gene	NW_014574616.1	-	15999	3.54	3.64	1.55	1.79	1.81	1.52	0.57	0.65	K22148//ferricrocin synthase;K22148//ferricrocin synthase	XP_014537608.1|0.0e+00|Hydroxamate-type ferrichrome siderophore peptide synthetase [Penicillium digitatum Pd1]	GO:0016874//ligase activity;GO:0043167//ion binding;GO:0043168//anion binding;GO:0003824//catalytic activity;GO:0019842//vitamin binding;GO:0036094//small molecule binding;GO:0031177//phosphopantetheine binding;GO:0033218//amide binding;GO:0005488//binding;GO:0072341//modified amino acid binding;
26236821	XM_014677177.1	Known_gene	NW_014574583.1	+	2087	0.15	0.1	0	0.1	0.05	0	0	0.19	K08192//MFS transporter, ACS family, allantoate permease	XP_016603132.1|2.7e-277|Major facilitator superfamily domain, general substrate transporter [Penicillium expansum]	GO:0110165//cellular anatomical entity;GO:0016020//membrane;GO:0016021//integral component of membrane;GO:0031224//intrinsic component of membrane;GO:0005215//transporter activity;GO:0022857//transmembrane transporter activity;
26231772	BGI_novel_T001559,XM_014679800.1	Known_gene	NW_014574591.1	+	2556	42.08	41.97	82.8	84.87	93.04	91.92	77.62	98.25	K13335//peroxin-16+ko04146//Peroxisome;K13335//peroxin-16+ko04146//Peroxisome;K10743//ribonuclease H2 subunit A [EC:3.1.26.4]+ko03030//DNA replication	XP_014535286.1|2.5e-252|Peroxin 16 [Penicillium digitatum Pd1]	GO:0009987//cellular process;GO:0016043//cellular component organization;GO:0006996//organelle organization;GO:0071840//cellular component organization or biogenesis;GO:0007031//peroxisome organization;GO:0005622//intracellular anatomical structure;GO:0042579//microbody;GO:0005737//cytoplasm;GO:0005777//peroxisome;GO:0043226//organelle;GO:0031090//organelle membrane;GO:0043229//intracellular orga…
26233629	BGI_novel_T001262,XM_014678820.1	Known_gene	NW_014574585.1	+	1775	251.38	270.09	189.33	173.32	179.22	169.87	200.76	239.42	K03062//26S proteasome regulatory subunit T2+ko03050//Proteasome;K03062//26S proteasome regulatory subunit T2+ko03050//Proteasome	XP_014534306.1|6.3e-265|Proteasome regulatory particle subunit Rpt2, putative [Penicillium digitatum Pd1]	GO:0008152//metabolic process;GO:0009056//catabolic process;GO:0006807//nitrogen compound metabolic process;GO:0030163//protein catabolic process;GO:0044238//primary metabolic process;GO:0019538//protein metabolic process;GO:0043170//macromolecule metabolic process;GO:1901564//organonitrogen compound metabolic process;GO:1901575//organic substance catabolic process;GO:0009057//macromolecule catab…
26232944	XM_014679430.1,BGI_novel_T001451	Known_gene	NW_014574589.1	-	4511	11.09	12.68	5.25	5.53	8.42	7.64	4.63	6.87	NA	XP_014534916.1|0.0e+00|hypothetical protein PDIP_46270 [Penicillium digitatum Pd1]	GO:0008152//metabolic process;GO:0005975//carbohydrate metabolic process;GO:0044238//primary metabolic process;GO:0071704//organic substance metabolic process;GO:0030246//carbohydrate binding;GO:0003824//catalytic activity;GO:0005488//binding;
26235799	XM_014676154.1	Known_gene	NW_014574583.1	+	168	NA	NA	NA	NA	NA	NA	NA	NA	NA	XP_014531640.1|4.5e-24|hypothetical protein PDIP_74830 [Penicillium digitatum Pd1]	NA
26231034	XM_014680689.1	Known_gene	NW_014574610.1	-	1719	6.34	4.93	1.41	1.56	1.15	1.93	1.42	0.93	K08158//MFS transporter, DHA1 family, multidrug resistance protein	XP_014536175.1|2.6e-307|hypothetical protein PDIP_27140 [Penicillium digitatum Pd1]	GO:0031224//intrinsic component of membrane;GO:0016021//integral component of membrane;GO:0110165//cellular anatomical entity;GO:0016020//membrane;GO:0005215//transporter activity;GO:0022857//transmembrane transporter activity;
26228588	XM_014683528.1	Known_gene	NW_014574624.1	-	606	0	0	0.15	0	0.15	0	0	0.15	K00111//glycerol-3-phosphate dehydrogenase [EC:1.1.5.3]+ko01110//Biosynthesis of secondary metabolites+ko00564//Glycerophospholipid metabolism;K00606//3-methyl-2-oxobutanoate hydroxymethyltransferase [EC:2.1.2.11]+ko01240//Biosynthesis of cofactors+ko00770//Pantothenate and CoA biosynthesis+ko01100//Metabolic pathways+ko01110//Biosynthesis of secondary metabolites	XP_014539014.1|1.5e-109|hypothetical protein PDIP_02650 [Penicillium digitatum Pd1]	GO:0110165//cellular anatomical entity;GO:0016020//membrane;GO:0031224//intrinsic component of membrane;GO:0016021//integral component of membrane;
26231463	XM_014681118.1,BGI_novel_T001947	Known_gene	NW_014574610.1	+	4061	10.19	9.63	7.37	9	14.39	12.92	8.08	9.41	K15160//mediator of RNA polymerase II transcription subunit 16, fungi type;K15160//mediator of RNA polymerase II transcription subunit 16, fungi type	XP_014536604.1|2.1e-287|Mediator of RNA polymerase II transcription subunit 16 [Penicillium digitatum Pd1]	GO:0043231//intracellular membrane-bounded organelle;GO:0032991//protein-containing complex;GO:0005622//intracellular anatomical structure;GO:0005654//nucleoplasm;GO:0070013//intracellular organelle lumen;GO:0043226//organelle;GO:0031981//nuclear lumen;GO:0110165//cellular anatomical entity;GO:0043227//membrane-bounded organelle;GO:0043229//intracellular organelle;GO:0031974//membrane-enclosed lu…
26232826	XM_014679312.1	Known_gene	NW_014574589.1	-	882	20.01	22.12	20.65	17.1	28.34	28.74	22.21	20.94	K03137//transcription initiation factor TFIIE subunit beta+ko03022//Basal transcription factors	XP_014534798.1|1.5e-166|Transcription initiation factor TFIIE, beta subunit, putative [Penicillium digitatum Pd1]	GO:0006807//nitrogen compound metabolic process;GO:0009987//cellular process;GO:0006367//transcription initiation from RNA polymerase II promoter;GO:0008152//metabolic process;GO:0018130//heterocycle biosynthetic process;GO:0044260//cellular macromolecule metabolic process;GO:0044271//cellular nitrogen compound biosynthetic process;GO:0046483//heterocycle metabolic process;GO:0044249//cellular bi…
26228805	XM_014683745.1	Known_gene	NW_014574624.1	+	1162	44.33	37.58	36.43	36.58	99.34	91.57	43.45	40.78	NA	XP_014539231.1|3.1e-192|hypothetical protein PDIP_04820 [Penicillium digitatum Pd1]	NA
26232851	XM_014679337.1,BGI_novel_T001418	Known_gene	NW_014574589.1	+	1482	9.62	7.61	9.84	8.61	12.84	10.91	10.38	10.46	K15109//solute carrier family 25 (mitochondrial carnitine/acylcarnitine transporter), member 20/29;K15109//solute carrier family 25 (mitochondrial carnitine/acylcarnitine transporter), member 20/29	XP_014534823.1|6.8e-164|Mitochondrial carrier protein, putative [Penicillium digitatum Pd1]	GO:0051234//establishment of localization;GO:0055085//transmembrane transport;GO:0006810//transport;GO:0051179//localization;GO:0009987//cellular process;GO:0043227//membrane-bounded organelle;GO:0031090//organelle membrane;GO:0005743//mitochondrial inner membrane;GO:0005740//mitochondrial envelope;GO:0043229//intracellular organelle;GO:0043231//intracellular membrane-bounded organelle;GO:0005622…
26235414	XM_014675769.1	Known_gene	NW_014574583.1	-	1137	0.11	0	17.96	15.99	0.21	0.12	3.07	5.36	K17866//diphthamide biosynthesis protein 2;K01027//3-oxoacid CoA-transferase [EC:2.8.3.5]+ko00280//Valine, leucine and isoleucine degradation+ko01100//Metabolic pathways+ko00650//Butanoate metabolism;K13954//alcohol dehydrogenase [EC:1.1.1.1]+ko00010//Glycolysis / Gluconeogenesis+ko01100//Metabolic pathways+ko00350//Tyrosine metabolism+ko01110//Biosynthesis of secondary metabolites+ko00071//Fatty…	XP_014531255.1|8.4e-215|Maleylacetate reductase, putative [Penicillium digitatum Pd1]	GO:0005488//binding;GO:0016627//oxidoreductase activity, acting on the CH-CH group of donors;GO:0018506//maleylacetate reductase activity;GO:0043169//cation binding;GO:0016628//oxidoreductase activity, acting on the CH-CH group of donors, NAD or NADP as acceptor;GO:0043167//ion binding;GO:0003824//catalytic activity;GO:0016491//oxidoreductase activity;GO:0046872//metal ion binding;
26236572	XM_014676927.1	Known_gene	NW_014574583.1	+	1419	32.57	28.22	39.27	43.81	39.94	35.15	35.61	33.25	K21451//xylanolytic transcriptional activator XlnR;K00062//D-arabinose 1-dehydrogenase [EC:1.1.1.116]+ko01100//Metabolic pathways+ko00053//Ascorbate and aldarate metabolism	XP_014532413.1|3.0e-270|hypothetical protein PDIP_82560 [Penicillium digitatum Pd1]	NA
26230549	XM_014681514.1	Known_gene	NW_014574613.1	+	1866	12	12.15	11.42	12.04	12.59	12.44	10.82	15.41	K09413//forkhead transcription factor HCM1	XP_014537000.1|0.0e+00|Forkhead transcription factor (Sep1), putative [Penicillium digitatum Pd1]	GO:0043229//intracellular organelle;GO:0043226//organelle;GO:0043231//intracellular membrane-bounded organelle;GO:0005622//intracellular anatomical structure;GO:0110165//cellular anatomical entity;GO:0043227//membrane-bounded organelle;GO:0005634//nucleus;GO:0043565//sequence-specific DNA binding;GO:0005488//binding;GO:1901363//heterocyclic compound binding;GO:0003676//nucleic acid binding;GO:009…
26236637	XM_014676992.1,BGI_novel_T000689	Known_gene	NW_014574583.1	+	1529	79.39	79.78	133.96	123.84	120.25	113.4	119	151.35	K18694//phosphatidylglycerol phospholipase C [EC:3.1.4.-]+ko00564//Glycerophospholipid metabolism;K10389//tubulin gamma;K18694//phosphatidylglycerol phospholipase C [EC:3.1.4.-]+ko00564//Glycerophospholipid metabolism	XP_014532478.1|5.1e-161|Glycerophosphoryl diester phosphodiesterase family protein [Penicillium digitatum Pd1]	GO:0071704//organic substance metabolic process;GO:0006629//lipid metabolic process;GO:0044238//primary metabolic process;GO:0008152//metabolic process;GO:0016021//integral component of membrane;GO:0110165//cellular anatomical entity;GO:0016020//membrane;GO:0031224//intrinsic component of membrane;GO:0016788//hydrolase activity, acting on ester bonds;GO:0003824//catalytic activity;GO:0016787//hyd…
26234684	XM_014678108.1	Known_gene	NW_014574584.1	+	2342	46.42	48.12	41.37	43.95	47.66	43.34	43.62	47.45	K11673//actin-related protein 8	XP_014533594.1|0.0e+00|hypothetical protein PDIP_63680 [Penicillium digitatum Pd1]	GO:0006338//chromatin remodeling;GO:0006325//chromatin organization;GO:0006996//organelle organization;GO:0016043//cellular component organization;GO:0009987//cellular process;GO:0071840//cellular component organization or biogenesis;GO:0051276//chromosome organization;GO:0110165//cellular anatomical entity;GO:0043232//intracellular non-membrane-bounded organelle;GO:0005622//intracellular anatomi…
26232197	BGI_novel_T001687,XM_014680225.1	Known_gene	NW_014574591.1	-	2919	175.96	192.99	87.56	90.76	51	51.79	71.18	75.26	K00027//malate dehydrogenase (oxaloacetate-decarboxylating) [EC:1.1.1.38]+ko00620//Pyruvate metabolism+ko01200//Carbon metabolism;K00027//malate dehydrogenase (oxaloacetate-decarboxylating) [EC:1.1.1.38]+ko00620//Pyruvate metabolism+ko01200//Carbon metabolism	XP_014535711.1|0.0e+00|Malic enzyme [Penicillium digitatum Pd1]	GO:0046872//metal ion binding;GO:0003824//catalytic activity;GO:0043167//ion binding;GO:0016615//malate dehydrogenase activity;GO:0016616//oxidoreductase activity, acting on the CH-OH group of donors, NAD or NADP as acceptor;GO:0043169//cation binding;GO:0051287//NAD binding;GO:0016614//oxidoreductase activity, acting on CH-OH group of donors;GO:0004470//malic enzyme activity;GO:0005488//binding;…
26236224	XM_014676579.1	Known_gene	NW_014574583.1	+	1440	31.13	36.38	27.38	29.91	25.2	24.77	32.35	30.1	K03061//26S proteasome regulatory subunit T1+ko03050//Proteasome	XP_014532065.1|1.4e-261|Mitochondrial pyruvate dehydrogenase kinase, putative [Penicillium digitatum Pd1]	GO:0005737//cytoplasm;GO:0005759//mitochondrial matrix;GO:0070013//intracellular organelle lumen;GO:0043229//intracellular organelle;GO:0043233//organelle lumen;GO:0043227//membrane-bounded organelle;GO:0110165//cellular anatomical entity;GO:0031974//membrane-enclosed lumen;GO:0005739//mitochondrion;GO:0043226//organelle;GO:0043231//intracellular membrane-bounded organelle;GO:0005622//intracellul…
26229304	XM_014682880.1	Known_gene	NW_014574621.1	-	153	0	0	1.83	0	1.76	1.72	0	0	NA	XP_014538366.1|1.5e-21|hypothetical protein PDIP_09810 [Penicillium digitatum Pd1]	NA
26232321	BGI_novel_T001475,XM_014679508.1	Known_gene	NW_014574590.1	-	627	0.97	1.15	2.04	0.93	0.65	0.16	1.72	2.36	NA	XP_014534994.1|5.2e-118|hypothetical protein PDIP_40030 [Penicillium digitatum Pd1]	GO:0110165//cellular anatomical entity;GO:0016020//membrane;GO:0031224//intrinsic component of membrane;GO:0016021//integral component of membrane;
26231934	XM_014679962.1	Known_gene	NW_014574591.1	-	2751	10.89	9.76	14.59	17.59	10.45	9.26	14.15	17.92	K09248//proline utilization trans-activator;K01684//galactonate dehydratase [EC:4.2.1.6]+ko01100//Metabolic pathways+ko00052//Galactose metabolism;K09241//transcriptional regulatory protein GAL4	XP_014535448.1|0.0e+00|C6 transcription factor (PrnA), putative [Penicillium digitatum Pd1]	GO:0043170//macromolecule metabolic process;GO:0044271//cellular nitrogen compound biosynthetic process;GO:0097659//nucleic acid-templated transcription;GO:0009059//macromolecule biosynthetic process;GO:0009987//cellular process;GO:0016070//RNA metabolic process;GO:0006725//cellular aromatic compound metabolic process;GO:1901360//organic cyclic compound metabolic process;GO:0034641//cellular nitr…
26229300	XM_014682876.1	Known_gene	NW_014574621.1	+	1677	6.92	6.03	6.99	7.77	11.34	9.38	6.6	6.51	K18626//trichohyalin;K10395//kinesin family member 4/21/27	XP_014538362.1|2.0e-307|hypothetical protein PDIP_09770 [Penicillium digitatum Pd1]	NA
26236163	XM_014676518.1	Known_gene	NW_014574583.1	-	447	NA	NA	NA	NA	NA	NA	NA	NA	NA	XP_014532004.1|2.4e-85|hypothetical protein PDIP_78470 [Penicillium digitatum Pd1]	NA
26234277	XM_014677701.1	Known_gene	NW_014574584.1	+	627	NA	NA	NA	NA	NA	NA	NA	NA	NA	EKV15519.1|1.4e-106|hypothetical protein PDIG_25120 [Penicillium digitatum PHI26]	NA
26235618	XM_014675973.1	Known_gene	NW_014574583.1	+	180	NA	NA	NA	NA	NA	NA	NA	NA	NA	XP_014531459.1|3.2e-28|hypothetical protein PDIP_73020 [Penicillium digitatum Pd1]	NA
26235609	BGI_novel_T000377,XM_014675964.1	Known_gene	NW_014574583.1	+	2738	1.35	1.11	3.14	3.22	1.32	0.79	1.69	1.83	K00480//salicylate hydroxylase [EC:1.14.13.1]+ko01100//Metabolic pathways;K00480//salicylate hydroxylase [EC:1.14.13.1]+ko01100//Metabolic pathways	XP_014531450.1|0.0e+00|Salicylate hydroxylase, putative [Penicillium digitatum Pd1]	GO:0016020//membrane;GO:0110165//cellular anatomical entity;GO:0031224//intrinsic component of membrane;GO:0016021//integral component of membrane;GO:0016829//lyase activity;GO:1901363//heterocyclic compound binding;GO:0016830//carbon-carbon lyase activity;GO:0016831//carboxy-lyase activity;GO:0043167//ion binding;GO:0050660//flavin adenine dinucleotide binding;GO:0003824//catalytic activity;GO:1…
26229576	XM_014682380.1	Known_gene	NW_014574617.1	-	838	77.19	83.62	86.37	83.55	117.26	104.46	83.56	81.52	K20346//p24 family protein alpha	XP_014537866.1|1.8e-127|hypothetical protein PDIP_12530 [Penicillium digitatum Pd1]	GO:0005789//endoplasmic reticulum membrane;GO:0031090//organelle membrane;GO:0043227//membrane-bounded organelle;GO:0016021//integral component of membrane;GO:0110165//cellular anatomical entity;GO:0012505//endomembrane system;GO:0042175//nuclear outer membrane-endoplasmic reticulum membrane network;GO:0043226//organelle;GO:0016020//membrane;GO:0031224//intrinsic component of membrane;
26234853	XM_014675208.1	Known_gene	NW_014574583.1	-	840	70.63	70.11	42.64	44.36	87.27	92.73	54.03	48.48	K06287//septum formation protein+ko01100//Metabolic pathways+ko00240//Pyrimidine metabolism	XP_014530694.1|6.7e-153|Acetylserotonin methytransferase-like protein (ASMTL), putative [Penicillium digitatum Pd1]	GO:0016740//transferase activity;GO:0016462//pyrophosphatase activity;GO:0003824//catalytic activity;GO:0016817//hydrolase activity, acting on acid anhydrides;GO:0016818//hydrolase activity, acting on acid anhydrides, in phosphorus-containing anhydrides;GO:0047429//nucleoside-triphosphate diphosphatase activity;GO:0016787//hydrolase activity;
26232236	XM_014680264.1	Known_gene	NW_014574591.1	+	183	42.94	65.92	87.11	66.86	72.06	109.11	51.49	88.62	NA	XP_014535750.1|1.6e-27|hypothetical protein PDIP_39180 [Penicillium digitatum Pd1]	NA
26230881	XM_014681230.1	Known_gene	NW_014574611.1	-	850	30.83	27.51	38.04	33.36	47.38	48.52	32.45	44.12	K11341//YEATS domain-containing protein 4	XP_014536716.1|1.5e-143|hypothetical protein PDIP_25610 [Penicillium digitatum Pd1]	GO:0019222//regulation of metabolic process;GO:0065007//biological regulation;GO:2001141//regulation of RNA biosynthetic process;GO:0051171//regulation of nitrogen compound metabolic process;GO:0006355//regulation of transcription, DNA-templated;GO:0009889//regulation of biosynthetic process;GO:0050794//regulation of cellular process;GO:2000112//regulation of cellular macromolecule biosynthetic p…
26231207	BGI_novel_T001877,XM_014680862.1	Known_gene	NW_014574610.1	-	2292	58.14	60.62	53.22	50.64	53.74	46.97	36.6	43.55	NA	XP_014536348.1|0.0e+00|hypothetical protein PDIP_28870 [Penicillium digitatum Pd1]	GO:0110165//cellular anatomical entity;GO:0031224//intrinsic component of membrane;GO:0016020//membrane;GO:0016021//integral component of membrane;
26232926	XM_014679412.1	Known_gene	NW_014574589.1	+	3246	0.36	0.23	0.18	0.24	0.36	0.41	0.24	0.2	K18723//nucleoporin GLE1+ko03013//Nucleocytoplasmic transport+ko03015//mRNA surveillance pathway;K18626//trichohyalin	XP_014534898.1|0.0e+00|hypothetical protein PDIP_46090 [Penicillium digitatum Pd1]	NA
26235108	XM_014675463.1	Known_gene	NW_014574583.1	+	551	6.98	5.91	7.76	10.41	39.49	36.5	9.92	11.16	NA	XP_014530949.1|1.1e-79|hypothetical protein PDIP_67920 [Penicillium digitatum Pd1]	GO:0016829//lyase activity;GO:0016846//carbon-sulfur lyase activity;GO:0003824//catalytic activity;
26229596	XM_014682400.1	Known_gene	NW_014574617.1	+	1464	2.59	2.03	1.35	0.97	0.93	1.44	1.96	1.44	K01288//carboxypeptidase D [EC:3.4.16.6]	XP_014537886.1|7.0e-280|Serine carboxypeptidase, putative [Penicillium digitatum Pd1]	GO:0008233//peptidase activity;GO:0008236//serine-type peptidase activity;GO:0016787//hydrolase activity;GO:0003824//catalytic activity;GO:0070008//serine-type exopeptidase activity;GO:0004185//serine-type carboxypeptidase activity;GO:0008238//exopeptidase activity;GO:0016825//hydrolase activity, acting on acid phosphorus-nitrogen bonds;GO:0017171//serine hydrolase activity;GO:0140096//catalytic …
26237024	XM_014675112.1	Known_gene	NW_014574581.1	-	1139	127.39	128.09	77.03	77.57	180.2	162.7	109.04	90.4	K12584//m7GpppX diphosphatase [EC:3.6.1.59]+ko03018//RNA degradation	XP_014530598.1|2.0e-191|MRNA decapping hydrolase, putative [Penicillium digitatum Pd1]	GO:0044270//cellular nitrogen compound catabolic process;GO:0009892//negative regulation of metabolic process;GO:0048519//negative regulation of biological process;GO:0010629//negative regulation of gene expression;GO:0065007//biological regulation;GO:0034655//nucleobase-containing compound catabolic process;GO:0110154//RNA decapping;GO:1901575//organic substance catabolic process;GO:0010468//reg…
26234508	BGI_novel_T000960,XM_014677932.1	Known_gene	NW_014574584.1	+	6017	5.17	5	3.66	4.11	5.12	5.09	2.89	3.62	K20409//WD repeat-containing protein 59;K20409//SEA/GATOR complex protein SEA3/WDR59	XP_014533418.1|0.0e+00|WD repeat protein [Penicillium digitatum Pd1]	NA
26237037	XM_014675125.1,BGI_novel_T000115	Known_gene	NW_014574581.1	-	3263	3.8	3.61	1.88	2.57	5.25	4.26	3.33	3.93	K08158//MFS transporter, DHA1 family, multidrug resistance protein;K08158//MFS transporter, DHA1 family, multidrug resistance protein;K08157//MFS transporter, DHA1 family, multidrug resistance protein	XP_014530611.1|2.6e-285|MFS multidrug transporter, putative [Penicillium digitatum Pd1]	GO:0110165//cellular anatomical entity;GO:0016020//membrane;GO:0016021//integral component of membrane;GO:0031224//intrinsic component of membrane;GO:0005215//transporter activity;GO:0022857//transmembrane transporter activity;
26234836	XM_014678260.1	Known_gene	NW_014574584.1	+	1631	129.73	140.93	305.2	330.13	89.79	98.1	142.66	137.98	K00493//unspecific monooxygenase [EC:1.14.14.1];K15388//cytochrome P450 monooxygenase	XP_014533746.1|2.3e-300|Cytochrome P450 family protein, putative [Penicillium digitatum Pd1]	GO:0031224//intrinsic component of membrane;GO:0016020//membrane;GO:0110165//cellular anatomical entity;GO:0016021//integral component of membrane;GO:0046872//metal ion binding;GO:0043167//ion binding;GO:0003824//catalytic activity;GO:0046906//tetrapyrrole binding;GO:0046914//transition metal ion binding;GO:0005506//iron ion binding;GO:0016705//oxidoreductase activity, acting on paired donors, wi…
26236210	XM_014676565.1	Known_gene	NW_014574583.1	+	351	72.7	97.16	37.93	41.01	9.06	11.92	33.91	87.03	NA	XP_014532051.1|5.4e-46|hypothetical protein PDIP_78940 [Penicillium digitatum Pd1]	NA
26228625	XM_014683565.1	Known_gene	NW_014574624.1	-	1054	2.34	2.03	0.35	0.35	4.11	4.23	1.86	1.22	K00326//cytochrome-b5 reductase [EC:1.6.2.2]+ko00520//Amino sugar and nucleotide sugar metabolism	XP_014539051.1|4.7e-176|hypothetical protein PDIP_03020 [Penicillium digitatum Pd1]	GO:0016491//oxidoreductase activity;GO:0016653//oxidoreductase activity, acting on NAD(P)H, heme protein as acceptor;GO:0004128//cytochrome-b5 reductase activity, acting on NAD(P)H;GO:0016651//oxidoreductase activity, acting on NAD(P)H;GO:0003824//catalytic activity;
26236117	XM_014676472.1	Known_gene	NW_014574583.1	+	198	0	1.06	0	0	0.98	0	0	0	NA	XP_014531958.1|7.1e-29|hypothetical protein PDIP_78010 [Penicillium digitatum Pd1]	GO:0009056//catabolic process;GO:0008152//metabolic process;GO:0044238//primary metabolic process;GO:0071704//organic substance metabolic process;GO:1901575//organic substance catabolic process;GO:0016052//carbohydrate catabolic process;GO:0005975//carbohydrate metabolic process;GO:0110165//cellular anatomical entity;GO:0031224//intrinsic component of membrane;GO:0016021//integral component of me…
26236330	XM_014676685.1	Known_gene	NW_014574583.1	+	1887	143.13	147.59	250.91	221.21	284.99	303.07	145.88	194.04	K12182//hepatocyte growth factor-regulated tyrosine kinase substrate+ko04145//Phagosome+ko04144//Endocytosis	XP_014532171.1|0.0e+00|hypothetical protein PDIP_80140 [Penicillium digitatum Pd1]	NA
26228824	BGI_novel_T002578,XM_014683190.1	Known_gene	NW_014574623.1	-	1335	47.3	54.1	46.36	48.86	40.94	41.86	43.87	45.84	K15427//serine/threonine-protein phosphatase PP1-1 [EC:3.1.3.16];K15427//serine/threonine-protein phosphatase PP1-1 [EC:3.1.3.16]	XP_014538676.1|3.0e-242|Serine/threonine-protein phosphatase [Penicillium digitatum Pd1]	GO:0016787//hydrolase activity;GO:1901363//heterocyclic compound binding;GO:0043167//ion binding;GO:0042578//phosphoric ester hydrolase activity;GO:0071949//FAD binding;GO:0036094//small molecule binding;GO:0004721//phosphoprotein phosphatase activity;GO:0005488//binding;GO:0016788//hydrolase activity, acting on ester bonds;GO:0000166//nucleotide binding;GO:0016791//phosphatase activity;GO:190126…
26235184	XM_014675539.1	Known_gene	NW_014574583.1	+	308	NA	NA	NA	NA	NA	NA	NA	NA	NA	XP_014531025.1|3.5e-28|hypothetical protein PDIP_68680 [Penicillium digitatum Pd1]	GO:0110165//cellular anatomical entity;GO:0016020//membrane;GO:0016021//integral component of membrane;GO:0031224//intrinsic component of membrane;
26236574	XM_014676929.1	Known_gene	NW_014574583.1	-	117	NA	NA	NA	NA	NA	NA	NA	NA	NA	XP_014532415.1|2.1e-12|hypothetical protein PDIP_82580 [Penicillium digitatum Pd1]	NA
26234500	XM_014677924.1	Known_gene	NW_014574584.1	+	444	5.68	6.83	8.06	11.96	10.43	8.85	7.59	6.09	K19877//chitin biosynthesis protein CHS5	XP_014533410.1|2.4e-80|hypothetical protein PDIP_61840 [Penicillium digitatum Pd1]	NA
26230441	XM_014681808.1	Known_gene	NW_014574614.1	+	774	2628.81	2670.18	2249.24	2395.01	4221.93	3956.15	3292.77	2678.41	K03263//translation initiation factor 5A	XP_014537294.1|2.2e-87|Eukaryotic translation initiation factor eIF-5A [Penicillium digitatum Pd1]	GO:0009058//biosynthetic process;GO:0044271//cellular nitrogen compound biosynthetic process;GO:0048522//positive regulation of cellular process;GO:0080090//regulation of primary metabolic process;GO:0051247//positive regulation of protein metabolic process;GO:0008152//metabolic process;GO:0006412//translation;GO:0010608//posttranscriptional regulation of gene expression;GO:0032268//regulation of…
26236209	BGI_novel_T000560,XM_014676564.1	Known_gene	NW_014574583.1	-	2291	236.09	246.36	274.09	269.1	228.61	220.9	325.14	322.63	K08794//calcium/calmodulin-dependent protein kinase I [EC:2.7.11.17];K08794//calcium/calmodulin-dependent protein kinase I [EC:2.7.11.17]	XP_014532050.1|2.6e-230|Calcium/calmodulin-dependent protein kinase, putative [Penicillium digitatum Pd1]	GO:0097159//organic cyclic compound binding;GO:0030554//adenyl nucleotide binding;GO:1901363//heterocyclic compound binding;GO:0005524//ATP binding;GO:0140096//catalytic activity, acting on a protein;GO:0032555//purine ribonucleotide binding;GO:0016301//kinase activity;GO:0043167//ion binding;GO:0036094//small molecule binding;GO:1901265//nucleoside phosphate binding;GO:0017076//purine nucleotide…
26231952	XM_014679980.1	Known_gene	NW_014574591.1	-	783	11.19	10.04	25.92	21.16	27.41	31	25.12	17.96	NA	XP_014535466.1|2.1e-140|hypothetical protein PDIP_36340 [Penicillium digitatum Pd1]	NA
26234294	XM_014677718.1,BGI_novel_T000907	Known_gene	NW_014574584.1	+	1574	10.39	12.63	7.1	7.66	7.5	5.43	5.93	6.07	NA	XP_014533204.1|1.6e-232|hypothetical protein PDIP_59780 [Penicillium digitatum Pd1]	GO:0016772//transferase activity, transferring phosphorus-containing groups;GO:0016301//kinase activity;GO:0016740//transferase activity;GO:0003824//catalytic activity;
26231456	XM_014681111.1	Known_gene	NW_014574610.1	-	1243	0.3	0.77	0.73	1.03	4.86	4.14	1.26	2.1	NA	XP_014536597.1|1.2e-210|GPI anchored protein, putative [Penicillium digitatum Pd1]	NA
26237205	XM_014674901.1	Known_gene	NW_014574573.1	+	1879	51.07	48	48.61	51.7	35.33	31.89	33.26	32.9	K01443//N-acetylglucosamine-6-phosphate deacetylase [EC:3.5.1.25]+ko00520//Amino sugar and nucleotide sugar metabolism+ko01100//Metabolic pathways;K12769//meiosis-specific transcription factor NDT80+ko04113//Meiosis - yeast	XP_014530387.1|0.0e+00|Transcriptional regulator PacG/VIB-1 [Penicillium digitatum Pd1]	GO:0005488//binding;GO:0003676//nucleic acid binding;GO:0003700//DNA-binding transcription factor activity;GO:0097159//organic cyclic compound binding;GO:0003677//DNA binding;GO:0140110//transcription regulator activity;GO:1901363//heterocyclic compound binding;
26234837	XM_014678261.1,BGI_novel_T001067	Known_gene	NW_014574584.1	-	3667	138.98	150.17	145.42	144.73	166.21	158.55	169.17	159.66	K01179//endoglucanase [EC:3.2.1.4]+ko01100//Metabolic pathways+ko00500//Starch and sucrose metabolism;K01179//endoglucanase [EC:3.2.1.4]+ko01100//Metabolic pathways+ko00500//Starch and sucrose metabolism	XP_014533747.1|7.0e-283|Extracellular endoglucanase/cellulase, putative [Penicillium digitatum Pd1]	GO:0071704//organic substance metabolic process;GO:0005975//carbohydrate metabolic process;GO:0008152//metabolic process;GO:0044238//primary metabolic process;GO:0005576//extracellular region;GO:0110165//cellular anatomical entity;GO:0004553//hydrolase activity, hydrolyzing O-glycosyl compounds;GO:0016798//hydrolase activity, acting on glycosyl bonds;GO:0005488//binding;GO:0030246//carbohydrate b…
26229668	XM_014682472.1	Known_gene	NW_014574617.1	+	672	44.44	34.09	53.51	55.42	168.09	181.19	74.6	63.46	K01183//chitinase [EC:3.2.1.14]+ko00520//Amino sugar and nucleotide sugar metabolism+ko01100//Metabolic pathways;K22020//mucin-19	XP_014537958.1|1.5e-92|hypothetical protein PDIP_13450 [Penicillium digitatum Pd1]	NA
26236217	XM_014676572.1,BGI_novel_T000561	Known_gene	NW_014574583.1	-	5030	20.1	19.05	16.84	18.56	10.23	10.2	12.96	12.32	K01759//lactoylglutathione lyase [EC:4.4.1.5]+ko01100//Metabolic pathways+ko00620//Pyruvate metabolism	XP_014532058.1|0.0e+00|C2H2 transcription factor, putative [Penicillium digitatum Pd1]	GO:0034645//cellular macromolecule biosynthetic process;GO:0016070//RNA metabolic process;GO:0044260//cellular macromolecule metabolic process;GO:0044249//cellular biosynthetic process;GO:0043170//macromolecule metabolic process;GO:0009059//macromolecule biosynthetic process;GO:0006725//cellular aromatic compound metabolic process;GO:1901362//organic cyclic compound biosynthetic process;GO:001813…
26236308	XM_014676663.1	Known_gene	NW_014574583.1	-	1537	96.61	94.01	115.8	117.34	58.75	53.78	111.07	126.67	K14816//pre-60S factor REI1	XP_014532149.1|9.8e-274|hypothetical protein PDIP_79920 [Penicillium digitatum Pd1]	GO:0097159//organic cyclic compound binding;GO:0046914//transition metal ion binding;GO:0043167//ion binding;GO:0005488//binding;GO:0043169//cation binding;GO:0046872//metal ion binding;GO:0008270//zinc ion binding;GO:0003676//nucleic acid binding;GO:1901363//heterocyclic compound binding;
26236532	XM_014676887.1	Known_gene	NW_014574583.1	+	1595	8.17	8.23	4.72	6.51	8.99	9.07	7.04	5.74	NA	XP_014532373.1|3.3e-291|hypothetical protein PDIP_82160 [Penicillium digitatum Pd1]	GO:0016740//transferase activity;GO:0003824//catalytic activity;
26231695	XM_014680493.1	Known_gene	NW_014574601.1	+	2046	0.62	0.28	0.53	0.46	1.13	0.78	0.15	0.3	NA	XP_014535979.1|0.0e+00|hypothetical protein PDIP_33750 [Penicillium digitatum Pd1]	GO:0110165//cellular anatomical entity;GO:0016021//integral component of membrane;GO:0016020//membrane;GO:0031224//intrinsic component of membrane;GO:0008484//sulfuric ester hydrolase activity;GO:0003824//catalytic activity;GO:0016788//hydrolase activity, acting on ester bonds;GO:0016787//hydrolase activity;
26234230	XM_014677654.1	Known_gene	NW_014574584.1	-	915	87.47	103.75	56.81	50.43	78.06	82.9	77.07	83.13	NA	XP_014533140.1|2.6e-174|hypothetical protein PDIP_59140 [Penicillium digitatum Pd1]	GO:0031224//intrinsic component of membrane;GO:0110165//cellular anatomical entity;GO:0016021//integral component of membrane;GO:0016020//membrane;
26232020	XM_014680048.1	Known_gene	NW_014574591.1	+	1153	28.41	26.73	19.55	19.12	31.89	34.52	21.99	19.89	K01426//amidase [EC:3.5.1.4]+ko00380//Tryptophan metabolism+ko00330//Arginine and proline metabolism+ko01100//Metabolic pathways+ko00360//Phenylalanine metabolism;K10765//alkylated DNA repair protein alkB homolog 1 [EC:1.14.11.51 4.2.99.18 1.14.11.-]	XP_014535534.1|6.1e-215|Oxidoreductase, 2OG-Fe(II) oxygenase family [Penicillium digitatum Pd1]	GO:0008152//metabolic process;GO:0016491//oxidoreductase activity;GO:0003824//catalytic activity;GO:0051213//dioxygenase activity;
26232156	XM_014680184.1	Known_gene	NW_014574591.1	-	1433	1.41	1.16	1.05	1.11	1.97	2.1	1.79	2.35	K01452//chitin deacetylase [EC:3.5.1.41]+ko00520//Amino sugar and nucleotide sugar metabolism+ko01100//Metabolic pathways;K22278//peptidoglycan-N-acetylglucosamine deacetylase [EC:3.5.1.104]	XP_014535670.1|5.1e-283|Chitin deacetylase, putative [Penicillium digitatum Pd1]	GO:0071704//organic substance metabolic process;GO:0044238//primary metabolic process;GO:0008152//metabolic process;GO:0005975//carbohydrate metabolic process;GO:0097367//carbohydrate derivative binding;GO:0003824//catalytic activity;GO:0005488//binding;GO:0008061//chitin binding;GO:0016787//hydrolase activity;GO:0016810//hydrolase activity, acting on carbon-nitrogen (but not peptide) bonds;
26232756	XM_014679242.1	Known_gene	NW_014574589.1	+	933	122.35	126.13	129.72	132.93	141.47	127.08	133.31	130.41	K20352//p24 family protein delta-1	XP_014534728.1|1.6e-120|Endosomal cargo receptor (Erv25), putative [Penicillium digitatum Pd1]	GO:0006810//transport;GO:0051641//cellular localization;GO:0016192//vesicle-mediated transport;GO:0009987//cellular process;GO:0046907//intracellular transport;GO:0051234//establishment of localization;GO:0051179//localization;GO:0048193//Golgi vesicle transport;GO:0006888//endoplasmic reticulum to Golgi vesicle-mediated transport;GO:0051649//establishment of localization in cell;GO:0005798//Golg…
26231203	XM_014680858.1	Known_gene	NW_014574610.1	+	1218	16.62	14.3	0	0	15.46	13.71	5.23	7.48	K13343//peroxin-14+ko04146//Peroxisome;K17878//EEF1A N-terminal glycine/lysine methyltransferase [EC:2.1.1.-];K22909//zinc finger CCCH domain-containing protein 13	XP_014536344.1|2.0e-216|hypothetical protein PDIP_28830 [Penicillium digitatum Pd1]	NA
26229112	XM_014682688.1	Known_gene	NW_014574621.1	+	1876	0.77	0.53	0.2	0.2	0.15	0	0.1	0.6	K08157//MFS transporter, DHA1 family, multidrug resistance protein	XP_014538174.1|3.9e-289|Bicyclomycin resistance protein, putative [Penicillium digitatum Pd1]	GO:0016021//integral component of membrane;GO:0031224//intrinsic component of membrane;GO:0110165//cellular anatomical entity;GO:0016020//membrane;GO:0022857//transmembrane transporter activity;GO:0005215//transporter activity;
26234820	BGI_novel_T001061,XM_014678244.1	Known_gene	NW_014574584.1	+	1579	404.02	406.29	883.59	840.32	372.54	397.8	582.78	690.66	K00459//nitronate monooxygenase [EC:1.13.12.16]+ko00910//Nitrogen metabolism+ko01100//Metabolic pathways;K23948//NADH:quinone reductase (non-electrogenic) [EC:1.6.5.9]	XP_016595644.1|1.0e-193|Aldolase-type TIM barrel [Penicillium expansum]	GO:0003824//catalytic activity;GO:0016701//oxidoreductase activity, acting on single donors with incorporation of molecular oxygen;GO:0016703//oxidoreductase activity, acting on single donors with incorporation of molecular oxygen, incorporation of one atom of oxygen (internal monooxygenases or internal mixed function oxidases);GO:0016491//oxidoreductase activity;GO:0018580//nitronate monooxygena…
26233684	XM_014678875.1	Known_gene	NW_014574585.1	-	1545	69.1	70.35	54.78	50.36	98.03	92.32	76.4	72.72	K01268//aminopeptidase I [EC:3.4.11.22]	XP_014534361.1|2.0e-299|Vacuolar aspartyl aminopeptidase Lap4, putative [Penicillium digitatum Pd1]	GO:0046872//metal ion binding;GO:0043169//cation binding;GO:0043167//ion binding;GO:0008238//exopeptidase activity;GO:0008233//peptidase activity;GO:0004177//aminopeptidase activity;GO:0005488//binding;GO:0003824//catalytic activity;GO:0008237//metallopeptidase activity;GO:0008270//zinc ion binding;GO:0046914//transition metal ion binding;GO:0140096//catalytic activity, acting on a protein;GO:001…
26232316	XM_014679503.1	Known_gene	NW_014574590.1	-	1729	9.04	7.87	8.53	7.9	6.65	6.5	9.7	9.45	K15454//tRNA pseudouridine32 synthase [EC:5.4.99.28];K15923//alpha-L-fucosidase 2 [EC:3.2.1.51]+ko00511//Other glycan degradation;K04487//cysteine desulfurase [EC:2.8.1.7]+ko01240//Biosynthesis of cofactors+ko04122//Sulfur relay system+ko01100//Metabolic pathways+ko00730//Thiamine metabolism;K00107//D-arabinono-1,4-lactone oxidase [EC:1.1.3.37]+ko01100//Metabolic pathways+ko00053//Ascorbate and a…	XP_014534989.1|1.2e-287|hypothetical protein PDIP_39980 [Penicillium digitatum Pd1]	GO:1901265//nucleoside phosphate binding;GO:0036094//small molecule binding;GO:0071949//FAD binding;GO:0043167//ion binding;GO:0003824//catalytic activity;GO:0043168//anion binding;GO:0050660//flavin adenine dinucleotide binding;GO:0005488//binding;GO:0000166//nucleotide binding;GO:1901363//heterocyclic compound binding;GO:0016491//oxidoreductase activity;GO:0097159//organic cyclic compound bindi…
26234269	XM_014677693.1	Known_gene	NW_014574584.1	-	1027	205.84	217.6	185.1	192.24	184.67	179.8	187.2	199.48	K07897//Ras-related protein Rab-7A+ko04145//Phagosome+ko04144//Endocytosis+ko04138//Autophagy - yeast	XP_014533179.1|1.5e-112|Rab small monomeric GTPase Rab7, putative [Penicillium digitatum Pd1]	GO:1901265//nucleoside phosphate binding;GO:0032561//guanyl ribonucleotide binding;GO:1901363//heterocyclic compound binding;GO:0016787//hydrolase activity;GO:0043167//ion binding;GO:0005525//GTP binding;GO:0003924//GTPase activity;GO:0016817//hydrolase activity, acting on acid anhydrides;GO:0016462//pyrophosphatase activity;GO:0036094//small molecule binding;GO:0017076//purine nucleotide binding…
26233281	BGI_novel_T001132,XM_014678472.1,BGI_novel_T001139	Known_gene	NW_014574585.1	-	63502	1579.39	1637.99	1041.92	1015	1408.25	1403.8	965.58	889.23	K15979//staphylococcal nuclease domain-containing protein 1;K15979//staphylococcal nuclease domain-containing protein 1;K04565//superoxide dismutase, Cu-Zn family [EC:1.15.1.1]+ko04146//Peroxisome+ko04213//Longevity regulating pathway - multiple species;K15979//staphylococcal nuclease domain-containing protein 1	XP_014533958.1|0.0e+00|Transcription factor (Snd1/p100), putative [Penicillium digitatum Pd1]	GO:0010629//negative regulation of gene expression;GO:0065007//biological regulation;GO:0044237//cellular metabolic process;GO:0009987//cellular process;GO:0009892//negative regulation of metabolic process;GO:0072593//reactive oxygen species metabolic process;GO:0019222//regulation of metabolic process;GO:0010468//regulation of gene expression;GO:0048519//negative regulation of biological process…
26234869	XM_014675224.1	Known_gene	NW_014574583.1	-	1690	0.06	0.06	0.31	0.18	0.19	0.25	0.25	0.18	K19791//iron transport multicopper oxidase	XP_014530710.1|1.1e-255|Laccase, putative [Penicillium digitatum Pd1]	GO:0016021//integral component of membrane;GO:0031224//intrinsic component of membrane;GO:0110165//cellular anatomical entity;GO:0016020//membrane;GO:0016491//oxidoreductase activity;GO:0046914//transition metal ion binding;GO:0005488//binding;GO:0046872//metal ion binding;GO:0003824//catalytic activity;GO:0005507//copper ion binding;GO:0043169//cation binding;GO:0043167//ion binding;
26229649	BGI_novel_T002377,XM_014682453.1	Known_gene	NW_014574617.1	-	1843	32.37	37.24	30.4	31.57	32.09	39.26	37.08	34.83	K12840//splicing factor 45+ko03040//Spliceosome;K12840//splicing factor 45+ko03040//Spliceosome	XP_014537939.1|0.0e+00|G-patch DNA repair protein, putative [Penicillium digitatum Pd1]	GO:0019219//regulation of nucleobase-containing compound metabolic process;GO:0010468//regulation of gene expression;GO:0060255//regulation of macromolecule metabolic process;GO:0019222//regulation of metabolic process;GO:0031323//regulation of cellular metabolic process;GO:0051252//regulation of RNA metabolic process;GO:0050789//regulation of biological process;GO:0065007//biological regulation;…
26233618	XM_014678809.1	Known_gene	NW_014574585.1	+	2169	21.9	19.41	9.77	10.04	8.7	9.62	8.36	9.18	K00276//primary-amine oxidase [EC:1.4.3.21]+ko00410//beta-Alanine metabolism+ko01100//Metabolic pathways+ko00350//Tyrosine metabolism+ko01110//Biosynthesis of secondary metabolites+ko00260//Glycine, serine and threonine metabolism+ko00360//Phenylalanine metabolism	XP_016603331.1|0.0e+00|Copper amine oxidase, N2-terminal [Penicillium expansum]	GO:0009308//amine metabolic process;GO:0071704//organic substance metabolic process;GO:0006807//nitrogen compound metabolic process;GO:0008152//metabolic process;GO:1901564//organonitrogen compound metabolic process;GO:0043167//ion binding;GO:0008131//primary amine oxidase activity;GO:0005488//binding;GO:0003824//catalytic activity;GO:0043169//cation binding;GO:0016641//oxidoreductase activity, a…
26232528	XM_014679715.1	Known_gene	NW_014574590.1	-	1503	184.51	194.94	143.26	149.17	117.55	119.89	147.02	169.69	NA	XP_014535201.1|1.9e-288|Protein phosphatase type 1 complex subunit Hex2/Reg1, putative [Penicillium digitatum Pd1]	NA
26228692	BGI_novel_T002707,XM_014683632.1	Known_gene	NW_014574624.1	-	4427	115.39	110.49	111.37	100.37	128.49	120.26	119.44	106.88	K07126//uncharacterized protein;K02127//F-type H+-transporting ATPase subunit b+ko01100//Metabolic pathways+ko00190//Oxidative phosphorylation	XP_014539118.1|3.3e-219|hypothetical protein PDIP_03690 [Penicillium digitatum Pd1]	NA
26229356	XM_014682932.1	Known_gene	NW_014574621.1	-	579	65.66	77.67	107.24	95.3	119.73	106.54	102.07	117.62	K10689//peroxin-4 [EC:2.3.2.23]	XP_014538418.1|1.6e-93|Peroxin 4 [Penicillium digitatum Pd1]	GO:0032553//ribonucleotide binding;GO:0032559//adenyl ribonucleotide binding;GO:0043168//anion binding;GO:0097367//carbohydrate derivative binding;GO:1901265//nucleoside phosphate binding;GO:0032555//purine ribonucleotide binding;GO:0036094//small molecule binding;GO:0097159//organic cyclic compound binding;GO:0016740//transferase activity;GO:0035639//purine ribonucleoside triphosphate binding;GO…
26235706	XM_014676061.1	Known_gene	NW_014574583.1	+	2083	330.82	328.04	251.31	257.89	363.58	336.3	238.63	231.05	K01890//phenylalanyl-tRNA synthetase beta chain [EC:6.1.1.20]+ko00970//Aminoacyl-tRNA biosynthesis	OQD72219.1|0.0e+00|hypothetical protein PENPOL_c001G06734 [Penicillium polonicum]	GO:0034660//ncRNA metabolic process;GO:0044249//cellular biosynthetic process;GO:1901360//organic cyclic compound metabolic process;GO:0006807//nitrogen compound metabolic process;GO:0044267//cellular protein metabolic process;GO:0009987//cellular process;GO:0006139//nucleobase-containing compound metabolic process;GO:0043170//macromolecule metabolic process;GO:0019752//carboxylic acid metabolic …
26237198	XM_014674894.1	Known_gene	NW_014574573.1	+	1967	8.88	9.35	6.34	6.77	7.6	5.97	8.46	9.74	K01288//carboxypeptidase D [EC:3.4.16.6]	XP_014530380.1|0.0e+00|Carboxypeptidase S1, putative [Penicillium digitatum Pd1]	GO:0004180//carboxypeptidase activity;GO:0016825//hydrolase activity, acting on acid phosphorus-nitrogen bonds;GO:0070008//serine-type exopeptidase activity;GO:0140096//catalytic activity, acting on a protein;GO:0003824//catalytic activity;GO:0008233//peptidase activity;GO:0016787//hydrolase activity;GO:0017171//serine hydrolase activity;GO:0004185//serine-type carboxypeptidase activity;GO:000823…
26234899	XM_014675254.1,BGI_novel_T000159,BGI_novel_T000158	Known_gene	NW_014574583.1	-	1853	1.98	2.73	8.14	8.03	7.64	8.39	4.29	8.74	NA	XP_014530740.1|3.4e-51|hypothetical protein PDIP_65830 [Penicillium digitatum Pd1]	NA
26234892	XM_014675247.1	Known_gene	NW_014574583.1	-	1755	43.8	36.17	92.3	92.79	131.73	123.54	69.29	83.97	K00107//D-arabinono-1,4-lactone oxidase [EC:1.1.3.37]+ko01100//Metabolic pathways+ko00053//Ascorbate and aldarate metabolism	XP_014530733.1|0.0e+00|Sugar 1,4-lactone oxidase, putative [Penicillium digitatum Pd1]	GO:0070887//cellular response to chemical stimulus;GO:0042221//response to chemical;GO:0062197//cellular response to chemical stress;GO:0033554//cellular response to stress;GO:0006950//response to stress;GO:0044237//cellular metabolic process;GO:0009058//biosynthetic process;GO:0034599//cellular response to oxidative stress;GO:0006979//response to oxidative stress;GO:0018130//heterocycle biosynth…
26236391	XM_014676746.1	Known_gene	NW_014574583.1	+	951	2.08	0.98	0.85	0.76	1.72	1.04	1.02	0.42	K17878//EEF1A N-terminal glycine/lysine methyltransferase [EC:2.1.1.-]	XP_014532232.1|5.4e-183|Phytanoyl-CoA dioxygenase family protein [Penicillium digitatum Pd1]	GO:0003824//catalytic activity;GO:0051213//dioxygenase activity;GO:0016491//oxidoreductase activity;
26234199	XM_014677623.1	Known_gene	NW_014574584.1	+	2415	27.76	28.72	26.46	28.06	32.15	28.5	19.8	21.08	K21632//white-opaque regulator 2	XP_014533109.1|0.0e+00|hypothetical protein PDIP_58830 [Penicillium digitatum Pd1]	GO:0043229//intracellular organelle;GO:0005634//nucleus;GO:0005622//intracellular anatomical structure;GO:0043231//intracellular membrane-bounded organelle;GO:0043227//membrane-bounded organelle;GO:0043226//organelle;GO:0110165//cellular anatomical entity;GO:0005488//binding;GO:0000981//DNA-binding transcription factor activity, RNA polymerase II-specific;GO:0046914//transition metal ion binding;…
26230968	XM_014680623.1	Known_gene	NW_014574610.1	-	5608	9.88	9.59	5.39	6	15.45	14.15	4.19	4.89	K14311//nuclear pore complex protein Nup188+ko03013//Nucleocytoplasmic transport	XP_014536109.1|0.0e+00|Nucleoporin (Nup184), putative [Penicillium digitatum Pd1]	GO:0016020//membrane;GO:0110165//cellular anatomical entity;GO:0016021//integral component of membrane;GO:0031224//intrinsic component of membrane;GO:0003824//catalytic activity;GO:0017056//structural constituent of nuclear pore;GO:0005198//structural molecule activity;
26234248	XM_014677672.1	Known_gene	NW_014574584.1	+	1451	68.78	61.07	38.41	39.29	190.83	189.94	55.05	53.99	K10808//ribonucleoside-diphosphate reductase subunit M2 [EC:1.17.4.1]+ko00230//Purine metabolism+ko01100//Metabolic pathways+ko00240//Pyrimidine metabolism+ko00480//Glutathione metabolism	XP_014533158.1|2.7e-232|Ribonucleotide reductase small subunit RnrA, putative [Penicillium digitatum Pd1]	GO:0006725//cellular aromatic compound metabolic process;GO:1901360//organic cyclic compound metabolic process;GO:0008152//metabolic process;GO:1901137//carbohydrate derivative biosynthetic process;GO:0006753//nucleoside phosphate metabolic process;GO:0034654//nucleobase-containing compound biosynthetic process;GO:0044249//cellular biosynthetic process;GO:0044271//cellular nitrogen compound biosy…
26234644	XM_014678068.1	Known_gene	NW_014574584.1	-	150	NA	NA	NA	NA	NA	NA	NA	NA	NA	XP_014533554.1|3.9e-19|hypothetical protein PDIP_63280 [Penicillium digitatum Pd1]	NA
26234652	XM_014678076.1,BGI_novel_T001001	Known_gene	NW_014574584.1	+	4498	8.49	9.36	8.03	10.55	5.1	6.05	10.72	10.12	K01535//H+-transporting ATPase [EC:7.1.2.1]+ko01100//Metabolic pathways+ko00190//Oxidative phosphorylation	XP_014533562.1|6.7e-275|hypothetical protein PDIP_63360 [Penicillium digitatum Pd1]	NA
26231970	XM_014679998.1	Known_gene	NW_014574591.1	-	1548	49.85	42.94	54.76	52.64	146.01	138.44	70.12	74.54	K02259//cytochrome c oxidase assembly protein subunit 15+ko00860//Porphyrin metabolism+ko01240//Biosynthesis of cofactors+ko01100//Metabolic pathways+ko00190//Oxidative phosphorylation+ko01110//Biosynthesis of secondary metabolites	XP_014535484.1|1.3e-287|Cytochrome c oxidase assembly protein cox15 [Penicillium digitatum Pd1]	GO:0019438//aromatic compound biosynthetic process;GO:0006783//heme biosynthetic process;GO:0006725//cellular aromatic compound metabolic process;GO:0009058//biosynthetic process;GO:0009987//cellular process;GO:0046148//pigment biosynthetic process;GO:0006784//heme A biosynthetic process;GO:0044237//cellular metabolic process;GO:1901360//organic cyclic compound metabolic process;GO:0042440//pigme…
26236975	XM_014675063.1	Known_gene	NW_014574581.1	+	2610	1.17	1.33	0.64	0.8	0.52	0.65	0.23	0.38	K01811//alpha-D-xyloside xylohydrolase [EC:3.2.1.177]	XP_014530549.1|0.0e+00|Sugar hydrolase, putative [Penicillium digitatum Pd1]	GO:0071704//organic substance metabolic process;GO:0008152//metabolic process;GO:0044238//primary metabolic process;GO:0005975//carbohydrate metabolic process;GO:0016798//hydrolase activity, acting on glycosyl bonds;GO:0005488//binding;GO:0016787//hydrolase activity;GO:0004553//hydrolase activity, hydrolyzing O-glycosyl compounds;GO:0030246//carbohydrate binding;GO:0003824//catalytic activity;
26233843	XM_014677267.1	Known_gene	NW_014574584.1	+	978	47.61	55.79	40.94	42.41	83.82	82.52	33.68	51.52	NA	XP_014532753.1|5.4e-186|hypothetical protein PDIP_55270 [Penicillium digitatum Pd1]	NA
26233175	XM_014678366.1	Known_gene	NW_014574585.1	+	2081	13.03	14.58	8.91	10.31	15.03	15.44	9.12	7.72	K15202//general transcription factor 3C polypeptide 5 (transcription factor C subunit 1)	XP_014533852.1|0.0e+00|RNA polymerase III transcription factor subunit, putative [Penicillium digitatum Pd1]	GO:0034654//nucleobase-containing compound biosynthetic process;GO:0044237//cellular metabolic process;GO:0016070//RNA metabolic process;GO:0006725//cellular aromatic compound metabolic process;GO:0043170//macromolecule metabolic process;GO:0090304//nucleic acid metabolic process;GO:0006139//nucleobase-containing compound metabolic process;GO:0006351//transcription, DNA-templated;GO:0006807//nitr…
26230461	XM_014681828.1	Known_gene	NW_014574614.1	+	2923	24.49	22.76	27.92	28.29	28.04	26.38	26.62	35.74	K12815//pre-mRNA-splicing factor ATP-dependent RNA helicase DHX38/PRP16 [EC:3.6.4.13]+ko03040//Spliceosome	XP_014537314.1|0.0e+00|MRNA splicing factor RNA helicase (Prp16), putative [Penicillium digitatum Pd1]	GO:0017111//nucleoside-triphosphatase activity;GO:0097159//organic cyclic compound binding;GO:0032553//ribonucleotide binding;GO:1901265//nucleoside phosphate binding;GO:0097367//carbohydrate derivative binding;GO:0004386//helicase activity;GO:0003824//catalytic activity;GO:0016787//hydrolase activity;GO:0016887//ATP hydrolysis activity;GO:0035639//purine ribonucleoside triphosphate binding;GO:00…
26235191	XM_014675546.1,BGI_novel_T000254	Known_gene	NW_014574583.1	-	2709	10.7	10.68	6.53	7.91	11.56	10.64	8.01	9.28	K21156//vacuolar fusion protein CCZ1+ko04138//Autophagy - yeast;K21156//vacuolar fusion protein CCZ1+ko04138//Autophagy - yeast	XP_014531032.1|0.0e+00|Vacuolar fusion protein CCZ1, putative [Penicillium digitatum Pd1]	GO:0006810//transport;GO:0051179//localization;GO:0016192//vesicle-mediated transport;GO:0009987//cellular process;GO:0051234//establishment of localization;GO:0012505//endomembrane system;GO:0031982//vesicle;GO:0005768//endosome;GO:0043226//organelle;GO:0005770//late endosome;GO:0043229//intracellular organelle;GO:0035658//Mon1-Ccz1 complex;GO:0032991//protein-containing complex;GO:0005737//cyto…
26232868	XM_014679354.1,BGI_novel_T001422,BGI_novel_T001425	Known_gene	NW_014574589.1	-	19976	746.26	714.75	684.16	708.93	838.78	795.69	648.72	600.61	K03953//NADH dehydrogenase (ubiquinone) 1 alpha subcomplex subunit 9+ko01100//Metabolic pathways+ko00190//Oxidative phosphorylation;K03953//NADH dehydrogenase (ubiquinone) 1 alpha subcomplex subunit 9+ko01100//Metabolic pathways+ko00190//Oxidative phosphorylation;K03953//NADH dehydrogenase (ubiquinone) 1 alpha subcomplex subunit 9+ko01100//Metabolic pathways+ko00190//Oxidative phosphorylation	XP_014534840.1|1.2e-221|NADH-ubiquinone oxidoreductase 39 kDa subunit, putative [Penicillium digitatum Pd1]	NA
26232072	XM_014680100.1	Known_gene	NW_014574591.1	-	1503	8.02	6.45	2.25	1.71	3.75	4	3.21	2.88	K01279//tripeptidyl-peptidase I [EC:3.4.14.9]	XP_014535586.1|7.4e-282|hypothetical protein PDIP_37540 [Penicillium digitatum Pd1]	GO:0031224//intrinsic component of membrane;GO:0110165//cellular anatomical entity;GO:0016021//integral component of membrane;GO:0016020//membrane;GO:0003824//catalytic activity;GO:0016757//glycosyltransferase activity;GO:0016740//transferase activity;
26233367	BGI_novel_T001169,XM_014678558.1	Known_gene	NW_014574585.1	+	3765	110.58	111.9	86.19	91.28	82.25	79.32	90.53	80.59	K23114//protein-glutamate O-methyltransferase [EC:2.1.1.-];K04460//serine/threonine-protein phosphatase 5 [EC:3.1.3.16]	XP_014534044.1|1.2e-279|hypothetical protein PDIP_50500 [Penicillium digitatum Pd1]	GO:0046872//metal ion binding;GO:0008276//protein methyltransferase activity;GO:0003824//catalytic activity;GO:0008171//O-methyltransferase activity;GO:0008168//methyltransferase activity;GO:0051998//protein carboxyl O-methyltransferase activity;GO:0010340//carboxyl-O-methyltransferase activity;GO:0005488//binding;GO:0043169//cation binding;GO:0140096//catalytic activity, acting on a protein;GO:0…
26233107	BGI_novel_T001080,XM_014678298.1	Known_gene	NW_014574585.1	+	1042	102.55	107.57	56.89	54.23	79.82	81.8	67.57	60.31	K14397//cleavage and polyadenylation specificity factor subunit 5+ko03015//mRNA surveillance pathway;K14397//cleavage and polyadenylation specificity factor subunit 5+ko03015//mRNA surveillance pathway	XP_014533784.1|8.4e-178|Cleavage and polyadenylation specific factor 5 [Penicillium digitatum Pd1]	GO:0043631//RNA polyadenylation;GO:0008152//metabolic process;GO:0044237//cellular metabolic process;GO:0006396//RNA processing;GO:0031123//RNA 3'-end processing;GO:0006139//nucleobase-containing compound metabolic process;GO:0006378//mRNA polyadenylation;GO:0044238//primary metabolic process;GO:0090304//nucleic acid metabolic process;GO:1901360//organic cyclic compound metabolic process;GO:00104…
26234074	XM_014677498.1	Known_gene	NW_014574584.1	-	2023	2787.77	2690.6	2455.68	2429.99	3910.61	3834.66	2892.45	2232.86	K02133//F-type H+-transporting ATPase subunit beta [EC:7.1.2.2]+ko01100//Metabolic pathways+ko00190//Oxidative phosphorylation	KGO78137.1|1.6e-288|ATPase, F1 complex beta subunit/V1 complex, C-terminal [Penicillium italicum]	GO:0006810//transport;GO:0009150//purine ribonucleotide metabolic process;GO:0009206//purine ribonucleoside triphosphate biosynthetic process;GO:0018130//heterocycle biosynthetic process;GO:0044281//small molecule metabolic process;GO:0015986//ATP synthesis coupled proton transport;GO:0009152//purine ribonucleotide biosynthetic process;GO:0019438//aromatic compound biosynthetic process;GO:1901576…
26236805	XM_014677161.1	Known_gene	NW_014574583.1	-	1023	0.32	0.16	0.47	0.23	1.58	0.8	0.55	0.77	K07824//benzoate 4-monooxygenase [EC:1.14.14.92]+ko01100//Metabolic pathways	XP_014532647.1|1.2e-199|hypothetical protein PDIP_84910 [Penicillium digitatum Pd1]	GO:0020037//heme binding;GO:0005488//binding;GO:0016705//oxidoreductase activity, acting on paired donors, with incorporation or reduction of molecular oxygen;GO:0046906//tetrapyrrole binding;GO:0016491//oxidoreductase activity;GO:0004497//monooxygenase activity;GO:1901363//heterocyclic compound binding;GO:0046872//metal ion binding;GO:0043169//cation binding;GO:0046914//transition metal ion bind…
26231488	XM_014680591.1	Known_gene	NW_014574606.1	+	1152	23.79	22.25	24.59	23.09	37.47	31.12	27.05	26.82	NA	XP_014536077.1|3.5e-193|Ubiquitin-conjugating enzyme, putative [Penicillium digitatum Pd1]	NA
26232447	XM_014679634.1	Known_gene	NW_014574590.1	-	2823	6.64	5.08	4.01	4.06	6.74	5.54	2.98	3.27	K18637//axial budding pattern protein 2	XP_014535120.1|0.0e+00|Transmembrane glycoprotein, putative [Penicillium digitatum Pd1]	GO:0110165//cellular anatomical entity;GO:0016020//membrane;GO:0031224//intrinsic component of membrane;GO:0016021//integral component of membrane;GO:0043167//ion binding;GO:0043169//cation binding;GO:0005488//binding;GO:0005509//calcium ion binding;GO:0046872//metal ion binding;
26235274	XM_014675629.1	Known_gene	NW_014574583.1	+	536	160.87	118.96	197.05	193.92	248.76	265.43	209.59	208.27	K03938//NADH dehydrogenase (ubiquinone) Fe-S protein 5+ko01100//Metabolic pathways+ko00190//Oxidative phosphorylation	XP_014531115.1|9.1e-55|hypothetical protein PDIP_69580 [Penicillium digitatum Pd1]	NA
26231190	XM_014680845.1	Known_gene	NW_014574610.1	-	1011	47.14	50.58	31.89	34.58	52.84	58.12	35.41	35.71	K22008//serine/threonine-protein kinase Psk1 [EC:2.7.11.1];K13939//dihydroneopterin aldolase / 2-amino-4-hydroxy-6-hydroxymethyldihydropteridine diphosphokinase / dihydropteroate synthase [EC:4.1.2.25 2.7.6.3 2.5.1.15]+ko01240//Biosynthesis of cofactors+ko01100//Metabolic pathways+ko00790//Folate biosynthesis	XP_014536331.1|1.3e-173|hypothetical protein PDIP_28700 [Penicillium digitatum Pd1]	GO:0042558//pteridine-containing compound metabolic process;GO:0043436//oxoacid metabolic process;GO:0006760//folic acid-containing compound metabolic process;GO:0043603//cellular amide metabolic process;GO:0009987//cellular process;GO:0034641//cellular nitrogen compound metabolic process;GO:0046483//heterocycle metabolic process;GO:0044237//cellular metabolic process;GO:0008152//metabolic proces…
26233725	XM_014678916.1	Known_gene	NW_014574585.1	-	681	NA	NA	NA	NA	NA	NA	NA	NA	NA	XP_014534402.1|4.4e-109|hypothetical protein PDIP_54090 [Penicillium digitatum Pd1]	GO:0003824//catalytic activity;GO:0016491//oxidoreductase activity;
26233190	XM_014678381.1	Known_gene	NW_014574585.1	+	3200	0.53	0.44	0.82	0.73	0.29	0.12	0.59	0.63	K01535//H+-transporting ATPase [EC:7.1.2.1]+ko01100//Metabolic pathways+ko00190//Oxidative phosphorylation	XP_016596986.1|0.0e+00|ATPase, P-type, K/Mg/Cd/Cu/Zn/Na/Ca/Na/H-transporter [Penicillium expansum]	GO:0098660//inorganic ion transmembrane transport;GO:0098655//cation transmembrane transport;GO:0051234//establishment of localization;GO:1902600//proton transmembrane transport;GO:0140352//export from cell;GO:0051179//localization;GO:0006812//cation transport;GO:0009987//cellular process;GO:0006811//ion transport;GO:0055085//transmembrane transport;GO:0120029//proton export across plasma membran…
26233673	XM_014678864.1	Known_gene	NW_014574585.1	+	816	178.8	170.69	179.86	185.54	342.96	304.88	250.91	198.36	K02899//large subunit ribosomal protein L27+ko03010//Ribosome;K16833//protein phosphatase inhibitor 2	XP_014534350.1|7.7e-154|50S ribosomal protein L27, putative [Penicillium digitatum Pd1]	GO:0006518//peptide metabolic process;GO:0019538//protein metabolic process;GO:1901576//organic substance biosynthetic process;GO:0044249//cellular biosynthetic process;GO:0034641//cellular nitrogen compound metabolic process;GO:0044238//primary metabolic process;GO:0034645//cellular macromolecule biosynthetic process;GO:1901566//organonitrogen compound biosynthetic process;GO:0043170//macromolec…
26235658	XM_014676013.1	Known_gene	NW_014574583.1	+	3641	56.6	57.03	56.66	61.17	49.27	48.42	38.76	60.57	K06867//uncharacterized protein	XP_014531499.1|0.0e+00|Histone deacetylase complex subunit (Hos4), putative [Penicillium digitatum Pd1]	NA
BGI_novel_G000004	BGI_novel_T000074	Novel_gene	NW_014574580.1	-	5755	7.03	8.23	6.74	6.29	8.28	6.65	5	5.25	NA	NA	NA
26231914	XM_014679942.1,BGI_novel_T001593	Known_gene	NW_014574591.1	+	1589	9.7	9.26	9.6	8.75	9.43	9.39	8.16	8.83	NA	XP_014535428.1|3.0e-253|hypothetical protein PDIP_35960 [Penicillium digitatum Pd1]	NA
26231878	XM_014679906.1	Known_gene	NW_014574591.1	-	1152	3.27	3.51	5.09	4.82	6.07	5.96	3.15	4.31	K00606//3-methyl-2-oxobutanoate hydroxymethyltransferase [EC:2.1.2.11]+ko01240//Biosynthesis of cofactors+ko00770//Pantothenate and CoA biosynthesis+ko01100//Metabolic pathways+ko01110//Biosynthesis of secondary metabolites	XP_014535392.1|4.2e-200|3-methyl-2-oxobutanoate hydroxymethyltransferase PanB [Penicillium digitatum Pd1]	GO:0009987//cellular process;GO:1901576//organic substance biosynthetic process;GO:1901566//organonitrogen compound biosynthetic process;GO:0015939//pantothenate metabolic process;GO:0071704//organic substance metabolic process;GO:0032787//monocarboxylic acid metabolic process;GO:0032259//methylation;GO:0043604//amide biosynthetic process;GO:0006766//vitamin metabolic process;GO:0034641//cellular…
26235036	XM_014675391.1,BGI_novel_T000195	Known_gene	NW_014574583.1	-	5270	16.17	15.51	9.6	10.54	14.33	12.92	9.6	10.75	K22377//E3 ubiquitin-protein ligase listerin [EC:2.3.2.27];K22377//E3 ubiquitin-protein ligase listerin [EC:2.3.2.27]	XP_014530877.1|0.0e+00|RING zinc finger protein, putative [Penicillium digitatum Pd1]	GO:0044260//cellular macromolecule metabolic process;GO:0044248//cellular catabolic process;GO:0009058//biosynthetic process;GO:0034641//cellular nitrogen compound metabolic process;GO:0010498//proteasomal protein catabolic process;GO:1901575//organic substance catabolic process;GO:0043043//peptide biosynthetic process;GO:1901565//organonitrogen compound catabolic process;GO:0006807//nitrogen com…
26235909	XM_014676264.1	Known_gene	NW_014574583.1	-	996	60.56	60.68	41.09	52.84	72.71	73.52	48.14	30.6	K11294//nucleolin	XP_014531750.1|1.2e-174|hypothetical protein PDIP_75930 [Penicillium digitatum Pd1]	GO:0006351//transcription, DNA-templated;GO:0044237//cellular metabolic process;GO:0032774//RNA biosynthetic process;GO:0044271//cellular nitrogen compound biosynthetic process;GO:0018130//heterocycle biosynthetic process;GO:0019438//aromatic compound biosynthetic process;GO:0034645//cellular macromolecule biosynthetic process;GO:0043170//macromolecule metabolic process;GO:0071704//organic substa…
26229031	XM_014682607.1	Known_gene	NW_014574621.1	+	3120	12.81	12.9	22.83	24.62	25.23	20.15	14.65	23.75	K09074//fungal twist-like factor	XP_014538093.1|0.0e+00|HLH transcription factor, putative [Penicillium digitatum Pd1]	GO:0019222//regulation of metabolic process;GO:0006357//regulation of transcription by RNA polymerase II;GO:0045935//positive regulation of nucleobase-containing compound metabolic process;GO:0045893//positive regulation of transcription, DNA-templated;GO:0010604//positive regulation of macromolecule metabolic process;GO:2001141//regulation of RNA biosynthetic process;GO:0010628//positive regulat…
26234713	XM_014678137.1	Known_gene	NW_014574584.1	-	606	175.91	181.02	205.73	219.46	135.3	137.67	209.54	248.14	K19475//WAS/WASL-interacting protein;K11665//DNA helicase INO80 [EC:3.6.4.12]	XP_014533623.1|1.6e-111|hypothetical protein PDIP_63970 [Penicillium digitatum Pd1]	NA
26233193	XM_014678384.1	Known_gene	NW_014574585.1	-	1404	0.12	0.12	0	0	0	0	0	0	NA	XP_014533870.1|3.3e-247|hypothetical protein PDIP_48760 [Penicillium digitatum Pd1]	GO:0031224//intrinsic component of membrane;GO:0016020//membrane;GO:0110165//cellular anatomical entity;GO:0016021//integral component of membrane;GO:0005215//transporter activity;GO:0022857//transmembrane transporter activity;
26232709	XM_014679195.1	Known_gene	NW_014574589.1	+	1810	342.87	344.07	392.52	423.89	90.5	98.79	248.81	306.5	K01637//isocitrate lyase [EC:4.1.3.1]+ko01100//Metabolic pathways+ko01110//Biosynthesis of secondary metabolites+ko01200//Carbon metabolism+ko00630//Glyoxylate and dicarboxylate metabolism	OQE08790.1|6.8e-303|hypothetical protein PENVUL_c008G01471 [Penicillium vulpinum]	GO:0044237//cellular metabolic process;GO:0044281//small molecule metabolic process;GO:0008152//metabolic process;GO:0043436//oxoacid metabolic process;GO:0009987//cellular process;GO:0071704//organic substance metabolic process;GO:0006082//organic acid metabolic process;GO:0019752//carboxylic acid metabolic process;GO:0016829//lyase activity;GO:0005488//binding;GO:0016833//oxo-acid-lyase activit…
26228437	XM_014683377.1	Known_gene	NW_014574624.1	-	1264	56.16	51.64	115.17	112.37	216.3	225.14	119.95	121.74	K03679//exosome complex component RRP4+ko03018//RNA degradation	XP_014538863.1|7.6e-219|Exosome complex exonuclease Rrp4, putative [Penicillium digitatum Pd1]	GO:0043226//organelle;GO:0005622//intracellular anatomical structure;GO:0032991//protein-containing complex;GO:0043228//non-membrane-bounded organelle;GO:0043229//intracellular organelle;GO:0000178//exosome (RNase complex);GO:0110165//cellular anatomical entity;GO:0005840//ribosome;GO:0043232//intracellular non-membrane-bounded organelle;GO:1902494//catalytic complex;GO:1905354//exoribonuclease c…
26235267	BGI_novel_T000277,XM_014675622.1	Known_gene	NW_014574583.1	+	3836	2.99	3.19	2.2	1.97	7	6.53	1.66	3.74	K22909//zinc finger CCCH domain-containing protein 13;K03260//translation initiation factor 4G;K03260//translation initiation factor 4G;K20295//conserved oligomeric Golgi complex subunit 8	XP_014531108.1|0.0e+00|Hypothetical protein PDIP_69510 [Penicillium digitatum Pd1]	GO:0031224//intrinsic component of membrane;GO:0016020//membrane;GO:0016021//integral component of membrane;GO:0110165//cellular anatomical entity;GO:0008135//translation factor activity, RNA binding;GO:0003676//nucleic acid binding;GO:0045182//translation regulator activity;GO:0005488//binding;GO:1901363//heterocyclic compound binding;GO:0003743//translation initiation factor activity;GO:0003723…
26232521	XM_014679708.1	Known_gene	NW_014574590.1	+	1274	5.09	5.16	4.85	5.63	5.97	5.75	8.13	8.9	NA	XP_014535194.1|9.2e-244|hypothetical protein PDIP_42030 [Penicillium digitatum Pd1]	NA
26231183	XM_014680838.1	Known_gene	NW_014574610.1	-	3690	10.67	10.12	10.76	12.68	7.36	7.62	5.49	8.05	K19475//WAS/WASL-interacting protein;K05747//Wiskott-Aldrich syndrome protein	XP_014536324.1|0.0e+00|hypothetical protein PDIP_28630 [Penicillium digitatum Pd1]	GO:0043227//membrane-bounded organelle;GO:0005634//nucleus;GO:0110165//cellular anatomical entity;GO:0043229//intracellular organelle;GO:0005622//intracellular anatomical structure;GO:0043226//organelle;GO:0043231//intracellular membrane-bounded organelle;GO:0043565//sequence-specific DNA binding;GO:0003676//nucleic acid binding;GO:0003677//DNA binding;GO:0140110//transcription regulator activity…
26230890	BGI_novel_T001991,XM_014681239.1,BGI_novel_T001992	Known_gene	NW_014574611.1	-	2014	14.28	15.59	14.14	14.26	9.65	11.93	10.3	15.96	NA	XP_014536725.1|3.0e-127|hypothetical protein PDIP_25700 [Penicillium digitatum Pd1]	NA
26233805	XM_014678996.1	Known_gene	NW_014574585.1	+	1149	33.99	32.92	60.89	55.11	45.07	46.67	59.4	70.21	K08282//non-specific serine/threonine protein kinase [EC:2.7.11.1];K06655//negative regulator of the PHO system [EC:2.7.11.22]+ko04111//Cell cycle - yeast+ko04138//Autophagy - yeast	XP_014534482.1|6.3e-187|Cyclin-dependent protein kinase PhoA [Penicillium digitatum Pd1]	GO:0030554//adenyl nucleotide binding;GO:0016773//phosphotransferase activity, alcohol group as acceptor;GO:0036094//small molecule binding;GO:0043167//ion binding;GO:0097367//carbohydrate derivative binding;GO:0003824//catalytic activity;GO:1901265//nucleoside phosphate binding;GO:0016301//kinase activity;GO:0017076//purine nucleotide binding;GO:0005488//binding;GO:0035639//purine ribonucleoside…
26228828	XM_014683194.1	Known_gene	NW_014574623.1	-	1342	0.81	0.9	0.14	0.5	1.31	0.66	1.23	0.49	K01179//endoglucanase [EC:3.2.1.4]+ko01100//Metabolic pathways+ko00500//Starch and sucrose metabolism	XP_014538680.1|3.7e-212|hypothetical protein PDIP_05050 [Penicillium digitatum Pd1]	GO:0071704//organic substance metabolic process;GO:0008152//metabolic process;GO:0005975//carbohydrate metabolic process;GO:0044238//primary metabolic process;GO:0005576//extracellular region;GO:0110165//cellular anatomical entity;GO:0005488//binding;GO:0016787//hydrolase activity;GO:0030246//carbohydrate binding;GO:0030247//polysaccharide binding;GO:0030248//cellulose binding;GO:0016798//hydrola…
26229945	XM_014682305.1,BGI_novel_T002330	Known_gene	NW_014574616.1	-	8166	27.11	27.08	23.8	24.12	14.58	13.48	21.65	21.39	K01480//agmatinase [EC:3.5.3.11]+ko00330//Arginine and proline metabolism+ko01100//Metabolic pathways;K01958//pyruvate carboxylase [EC:6.4.1.1]+ko00020//Citrate cycle (TCA cycle)+ko01100//Metabolic pathways+ko01230//Biosynthesis of amino acids+ko00620//Pyruvate metabolism+ko01200//Carbon metabolism	XP_014537791.1|2.7e-290|hypothetical protein PDIP_16220 [Penicillium digitatum Pd1]	GO:0019319//hexose biosynthetic process;GO:0005996//monosaccharide metabolic process;GO:0006094//gluconeogenesis;GO:0046364//monosaccharide biosynthetic process;GO:0009058//biosynthetic process;GO:0032787//monocarboxylic acid metabolic process;GO:0009987//cellular process;GO:0044238//primary metabolic process;GO:0071704//organic substance metabolic process;GO:0006090//pyruvate metabolic process;G…
26236081	XM_014676436.1	Known_gene	NW_014574583.1	+	987	8.87	10.99	12.23	10.9	6.35	6.15	10.04	16.08	NA	XP_014531922.1|7.8e-185|hypothetical protein PDIP_77650 [Penicillium digitatum Pd1]	GO:0031224//intrinsic component of membrane;GO:0110165//cellular anatomical entity;GO:0016020//membrane;GO:0016021//integral component of membrane;
26236848	XM_014677204.1	Known_gene	NW_014574583.1	-	1299	6.52	6.88	16.29	14.94	17.87	16.13	14.83	16.4	K01251//adenosylhomocysteinase [EC:3.3.1.1]+ko01100//Metabolic pathways+ko00270//Cysteine and methionine metabolism	XP_014532690.1|1.3e-243|hypothetical protein PDIP_85340 [Penicillium digitatum Pd1]	GO:0016021//integral component of membrane;GO:0031224//intrinsic component of membrane;GO:0016020//membrane;GO:0110165//cellular anatomical entity;
26228330	XM_014683270.1	Known_gene	NW_014574624.1	+	971	45.04	39.87	40.95	45.93	35.58	28.94	50.09	49.58	K11344//chromatin modification-related protein EAF6	XP_014538756.1|2.1e-123|hypothetical protein PDIP_00070 [Penicillium digitatum Pd1]	GO:0006475//internal protein amino acid acetylation;GO:0006464//cellular protein modification process;GO:1901564//organonitrogen compound metabolic process;GO:0043543//protein acylation;GO:0019538//protein metabolic process;GO:0044237//cellular metabolic process;GO:0016570//histone modification;GO:0016043//cellular component organization;GO:0051276//chromosome organization;GO:0008152//metabolic p…
26234726	XM_014678150.1	Known_gene	NW_014574584.1	+	2049	55.8	52.12	152.25	156.7	66.91	61.03	103.66	177.5	K08176//MFS transporter, PHS family, inorganic phosphate transporter	KOS37053.1|0.0e+00|hypothetical protein ACN38_g12171 [Penicillium nordicum]	GO:0031224//intrinsic component of membrane;GO:0016021//integral component of membrane;GO:0110165//cellular anatomical entity;GO:0016020//membrane;GO:0022857//transmembrane transporter activity;GO:0005215//transporter activity;
26236953	XM_014675041.1	Known_gene	NW_014574581.1	-	1329	0.13	0.07	0.06	0	0	0.19	0	0.06	NA	XP_014530527.1|3.2e-236|hypothetical protein PDIP_86390 [Penicillium digitatum Pd1]	NA
26230785	XM_014681134.1	Known_gene	NW_014574611.1	+	860	11.73	12.82	168.7	176.59	12.58	12.99	86.54	142.53	K17644//norsolorinic acid ketoreductase [EC:1.1.1.349]+ko00254//Aflatoxin biosynthesis+ko01100//Metabolic pathways+ko01110//Biosynthesis of secondary metabolites;K06123//1-acylglycerone phosphate reductase [EC:1.1.1.101]+ko01100//Metabolic pathways+ko00564//Glycerophospholipid metabolism+ko00565//Ether lipid metabolism;K00059//3-oxoacyl-[acyl-carrier protein] reductase [EC:1.1.1.100]+ko01240//Bio…	XP_014536620.1|3.1e-147|Short-chain dehydrogenases/reductase, putative [Penicillium digitatum Pd1]	NA
26234284	XM_014677708.1	Known_gene	NW_014574584.1	+	429	15.7	8.74	13.33	14.77	18.04	21.56	18.39	15.67	K18174//cytochrome c oxidase assembly factor 2;K03845//alpha-1,3-mannosyltransferase [EC:2.4.1.258]+ko01100//Metabolic pathways+ko00513//Various types of N-glycan biosynthesis+ko00510//N-Glycan biosynthesis	XP_014533194.1|2.6e-76|hypothetical protein PDIP_59680 [Penicillium digitatum Pd1]	NA
26232777	XM_014679263.1,BGI_novel_T001389	Known_gene	NW_014574589.1	+	1790	62.64	59.53	72.29	71.64	127.08	135.63	97.2	67.49	K06126//ubiquinone biosynthesis monooxygenase Coq6 [EC:1.14.13.-]+ko01240//Biosynthesis of cofactors+ko00130//Ubiquinone and other terpenoid-quinone biosynthesis+ko01100//Metabolic pathways+ko01110//Biosynthesis of secondary metabolites;K06126//ubiquinone biosynthesis monooxygenase Coq6 [EC:1.14.13.-]+ko01240//Biosynthesis of cofactors+ko00130//Ubiquinone and other terpenoid-quinone biosynthesis+…	XP_014534749.1|1.9e-272|Ubiquinone biosynthesis monooxgenase (Coq6), putative [Penicillium digitatum Pd1]	GO:0044281//small molecule metabolic process;GO:0009058//biosynthetic process;GO:0006743//ubiquinone metabolic process;GO:0042180//cellular ketone metabolic process;GO:1901661//quinone metabolic process;GO:0071704//organic substance metabolic process;GO:0009987//cellular process;GO:0044249//cellular biosynthetic process;GO:0008152//metabolic process;GO:0042181//ketone biosynthetic process;GO:0044…
26231372	XM_014681027.1,BGI_novel_T001929	Known_gene	NW_014574610.1	-	5768	69.98	64.46	19.83	23.48	57.21	54.82	21.33	21	K18748//protein SSD1;K18748//protein SSD1	XP_014536513.1|0.0e+00|Cell wall biogenesis protein phosphatase Ssd1, putative [Penicillium digitatum Pd1]	GO:0003676//nucleic acid binding;GO:0016787//hydrolase activity;GO:0005488//binding;GO:0003824//catalytic activity;GO:0004518//nuclease activity;GO:1901363//heterocyclic compound binding;GO:0003723//RNA binding;GO:0140098//catalytic activity, acting on RNA;GO:0097159//organic cyclic compound binding;GO:0004540//ribonuclease activity;GO:0016788//hydrolase activity, acting on ester bonds;
26235307	XM_014675662.1	Known_gene	NW_014574583.1	-	198	NA	NA	NA	NA	NA	NA	NA	NA	NA	XP_014531148.1|1.1e-32|hypothetical protein PDIP_69910 [Penicillium digitatum Pd1]	NA
26229408	XM_014682984.1,BGI_novel_T002525	Known_gene	NW_014574621.1	+	2024	37.18	33.08	402.57	394.48	60.47	57.88	277	251.87	K07513//acetyl-CoA acyltransferase 1 [EC:2.3.1.16]+ko04146//Peroxisome+ko00280//Valine, leucine and isoleucine degradation+ko01100//Metabolic pathways+ko00592//alpha-Linolenic acid metabolism+ko01110//Biosynthesis of secondary metabolites+ko01212//Fatty acid metabolism+ko01040//Biosynthesis of unsaturated fatty acids+ko00071//Fatty acid degradation;K07513//acetyl-CoA acyltransferase 1 [EC:2.3.1.1…	XP_014538470.1|3.1e-234|Peroxisomal 3-ketoacyl-coA thiolase (Kat1), putative [Penicillium digitatum Pd1]	GO:0016740//transferase activity;GO:0016747//acyltransferase activity, transferring groups other than amino-acyl groups;GO:0016746//acyltransferase activity;GO:0003824//catalytic activity;
26235558	XM_014675913.1	Known_gene	NW_014574583.1	+	821	0.34	0.12	0.11	0.22	0.34	0.11	0.22	0.54	NA	XP_014531399.1|1.7e-150|hypothetical protein PDIP_72420 [Penicillium digitatum Pd1]	GO:0031224//intrinsic component of membrane;GO:0016020//membrane;GO:0110165//cellular anatomical entity;GO:0016021//integral component of membrane;
26236568	XM_014676923.1,BGI_novel_T000671	Known_gene	NW_014574583.1	+	2225	8.22	7.91	9.29	11.49	5.6	4.32	8.89	12.02	K09245//transcriptional activator protein UGA3	XP_014532409.1|2.1e-279|C6 transcription factor, putative [Penicillium digitatum Pd1]	GO:0043229//intracellular organelle;GO:0005634//nucleus;GO:0110165//cellular anatomical entity;GO:0043226//organelle;GO:0005622//intracellular anatomical structure;GO:0043231//intracellular membrane-bounded organelle;GO:0043227//membrane-bounded organelle;GO:0046872//metal ion binding;GO:0008270//zinc ion binding;GO:0003700//DNA-binding transcription factor activity;GO:0043169//cation binding;GO:…
26233162	XM_014678353.1	Known_gene	NW_014574585.1	+	2159	0.35	0.33	0.17	0.07	0.14	0.21	0.35	0.24	NA	XP_014533839.1|0.0e+00|Pyoverdine/dityrosine biosynthesis protein, putative [Penicillium digitatum Pd1]	GO:0016491//oxidoreductase activity;GO:0003824//catalytic activity;
26236416	XM_014676771.1	Known_gene	NW_014574583.1	-	1771	3.7	4.29	3.81	3.87	3.79	3.62	5.41	5.63	K22913//phosphatidylinositol 3,5-bisphosphate 5-phosphatase [EC:3.1.3.-]+ko01100//Metabolic pathways+ko00562//Inositol phosphate metabolism;K11369//retrograde regulation protein 2;K01939//adenylosuccinate synthase [EC:6.3.4.4]+ko00250//Alanine, aspartate and glutamate metabolism+ko01240//Biosynthesis of cofactors+ko00230//Purine metabolism+ko01100//Metabolic pathways	XP_014532257.1|2.8e-309|MFS transporter, putative [Penicillium digitatum Pd1]	GO:0016020//membrane;GO:0110165//cellular anatomical entity;GO:0016021//integral component of membrane;GO:0031224//intrinsic component of membrane;GO:0005215//transporter activity;GO:0022857//transmembrane transporter activity;
26230154	XM_014682036.1	Known_gene	NW_014574615.1	+	1623	2.03	1.37	1.74	0.97	5.33	5.03	1.37	1.1	K00140//malonate-semialdehyde dehydrogenase (acetylating) / methylmalonate-semialdehyde dehydrogenase [EC:1.2.1.18 1.2.1.27]+ko00410//beta-Alanine metabolism+ko00280//Valine, leucine and isoleucine degradation+ko01100//Metabolic pathways+ko00640//Propanoate metabolism+ko01200//Carbon metabolism+ko00562//Inositol phosphate metabolism	XP_002563638.1|1.2e-283|Pc20g11520 [Penicillium rubens Wisconsin 54-1255]	GO:0003824//catalytic activity;GO:0016620//oxidoreductase activity, acting on the aldehyde or oxo group of donors, NAD or NADP as acceptor;GO:0016903//oxidoreductase activity, acting on the aldehyde or oxo group of donors;GO:0016491//oxidoreductase activity;GO:0004491//methylmalonate-semialdehyde dehydrogenase (acylating) activity;
26234096	XM_014677520.1	Known_gene	NW_014574584.1	-	1116	5.88	7.37	4.18	3.3	1.37	1.61	3.01	4.05	K20353//COPII coat assembly protein SEC16	XP_014533006.1|8.4e-201|Sexual development protein (LsdA), putative [Penicillium digitatum Pd1]	NA
26233690	XM_014678881.1	Known_gene	NW_014574585.1	+	1586	29.61	26.61	40.55	41.41	35.91	38.51	42.58	49.47	K17967//mitochondrial fusion and transport protein UGO1	XP_014534367.1|1.6e-285|Mitochondrial fusion protein (Ugo1), putative [Penicillium digitatum Pd1]	NA
26234208	XM_014677632.1	Known_gene	NW_014574584.1	+	1638	9.04	8.89	7.61	7.74	16.69	13.59	5.66	5.1	K22762//desumoylating isopeptidase 1 [EC:3.4.-.-];K10392//kinesin family member 1	XP_014533118.1|0.0e+00|Kinesin family protein [Penicillium digitatum Pd1]	GO:0007017//microtubule-based process;GO:0006928//movement of cell or subcellular component;GO:0009987//cellular process;GO:0007018//microtubule-based movement;GO:0043232//intracellular non-membrane-bounded organelle;GO:0099513//polymeric cytoskeletal fiber;GO:0043226//organelle;GO:0110165//cellular anatomical entity;GO:0005622//intracellular anatomical structure;GO:0099081//supramolecular polyme…
26235102	XM_014675457.1	Known_gene	NW_014574583.1	+	1268	309.21	295.8	258.78	258.3	345.85	325.59	299.48	287.05	K07512//mitochondrial trans-2-enoyl-CoA reductase [EC:1.3.1.38]+ko01100//Metabolic pathways+ko00062//Fatty acid elongation+ko00061//Fatty acid biosynthesis+ko01212//Fatty acid metabolism	XP_014530943.1|7.1e-236|Mitochondrial enoyl reductase, putative [Penicillium digitatum Pd1]	GO:0016491//oxidoreductase activity;GO:0003824//catalytic activity;
26229634	XM_014682438.1	Known_gene	NW_014574617.1	-	1679	1.79	2.2	2.1	2.96	1.94	1.23	2.37	2.08	K00101//L-lactate dehydrogenase (cytochrome) [EC:1.1.2.3]+ko01100//Metabolic pathways+ko00620//Pyruvate metabolism	XP_014537924.1|4.1e-294|hypothetical protein PDIP_13110 [Penicillium digitatum Pd1]	GO:0020037//heme binding;GO:0097159//organic cyclic compound binding;GO:0016491//oxidoreductase activity;GO:0046872//metal ion binding;GO:1901363//heterocyclic compound binding;GO:0043167//ion binding;GO:0046906//tetrapyrrole binding;GO:0003824//catalytic activity;GO:0005488//binding;GO:0043169//cation binding;
26230886	XM_014681235.1	Known_gene	NW_014574611.1	+	888	4.8	5.03	6.25	5.62	16.81	14.3	5.28	5.99	NA	XP_014536721.1|7.8e-176|hypothetical protein PDIP_25660 [Penicillium digitatum Pd1]	NA
26235283	BGI_novel_T000286,XM_014675638.1	Known_gene	NW_014574583.1	-	3891	611.35	581.52	441.39	421.87	501.33	505.8	504.93	418.34	K01179//endoglucanase [EC:3.2.1.4]+ko01100//Metabolic pathways+ko00500//Starch and sucrose metabolism;K22133//oxalate---CoA ligase [EC:6.2.1.8]+ko01100//Metabolic pathways+ko00630//Glyoxylate and dicarboxylate metabolism;K01179//endoglucanase [EC:3.2.1.4]+ko01100//Metabolic pathways+ko00500//Starch and sucrose metabolism;K02872//large subunit ribosomal protein L13Ae+ko03010//Ribosome	XP_014531124.1|0.0e+00|hypothetical protein PDIP_69670 [Penicillium digitatum Pd1]	GO:0043170//macromolecule metabolic process;GO:0006518//peptide metabolic process;GO:1901564//organonitrogen compound metabolic process;GO:0034645//cellular macromolecule biosynthetic process;GO:0043604//amide biosynthetic process;GO:0006807//nitrogen compound metabolic process;GO:1901576//organic substance biosynthetic process;GO:0009987//cellular process;GO:0034641//cellular nitrogen compound m…
26229015	XM_014682591.1,BGI_novel_T002405	Known_gene	NW_014574621.1	+	10392	1.24	1	1.89	1.56	8.69	6.46	1.25	1.49	NA	XP_014538077.1|0.0e+00|Glycosyl transferase, putative [Penicillium digitatum Pd1]	GO:0031224//intrinsic component of membrane;GO:0016021//integral component of membrane;GO:0016020//membrane;GO:0110165//cellular anatomical entity;GO:0016740//transferase activity;GO:0003824//catalytic activity;
26233103	XM_014678294.1	Known_gene	NW_014574585.1	+	699	384.61	382.97	761.6	743.75	558.27	560.51	849.53	995.67	NA	XP_014533780.1|4.0e-101|Phosphate transporter (Pho88), putative [Penicillium digitatum Pd1]	GO:0045184//establishment of protein localization;GO:0008104//protein localization;GO:0006605//protein targeting;GO:0071702//organic substance transport;GO:0070727//cellular macromolecule localization;GO:0033036//macromolecule localization;GO:0046907//intracellular transport;GO:0045047//protein targeting to ER;GO:0015031//protein transport;GO:0034613//cellular protein localization;GO:0070972//pro…
26229164	XM_014682740.1	Known_gene	NW_014574621.1	-	1587	156.91	156.72	112.75	117.01	95.03	61.31	107.31	115.85	K01733//threonine synthase [EC:4.2.3.1]+ko00750//Vitamin B6 metabolism+ko01100//Metabolic pathways+ko01230//Biosynthesis of amino acids+ko01110//Biosynthesis of secondary metabolites+ko00260//Glycine, serine and threonine metabolism	XP_014538226.1|7.1e-305|Threonine synthase Thr4, putative [Penicillium digitatum Pd1]	GO:0043436//oxoacid metabolic process;GO:0009987//cellular process;GO:0044281//small molecule metabolic process;GO:0008152//metabolic process;GO:0071704//organic substance metabolic process;GO:0019752//carboxylic acid metabolic process;GO:0044237//cellular metabolic process;GO:0044238//primary metabolic process;GO:0006807//nitrogen compound metabolic process;GO:1901564//organonitrogen compound me…
26235998	BGI_novel_T000507,XM_014676353.1	Known_gene	NW_014574583.1	-	4606	49.07	52.42	32.91	31.95	41.57	42.56	27	35.14	K06030//mitofusin 2 [EC:3.6.5.-];K23788//transmembrane E3 ubiquitin-protein ligase [EC:2.3.2.27]	XP_014531839.1|0.0e+00|putative RING finger protein [Penicillium digitatum Pd1]	GO:0006464//cellular protein modification process;GO:0009987//cellular process;GO:0016567//protein ubiquitination;GO:0036211//protein modification process;GO:0043170//macromolecule metabolic process;GO:0044267//cellular protein metabolic process;GO:0006807//nitrogen compound metabolic process;GO:0032446//protein modification by small protein conjugation;GO:0044238//primary metabolic process;GO:19…
26236202	XM_014676557.1	Known_gene	NW_014574583.1	+	1342	102.91	99.92	106.1	102.44	87.99	99.09	107.9	123.54	K19950//protein transport protein SEC9	XP_014532043.1|4.3e-244|Plasma membrane SNARE protein (Sec9), putative [Penicillium digitatum Pd1]	NA
26236841	XM_014677197.1	Known_gene	NW_014574583.1	-	423	1.02	0.53	1.73	1.48	1.74	1	1.24	3.64	NA	XP_014532683.1|6.3e-75|GNAT family N-acetyltransferase, putative [Penicillium digitatum Pd1]	GO:0016410//N-acyltransferase activity;GO:0016746//acyltransferase activity;GO:0016740//transferase activity;GO:0016407//acetyltransferase activity;GO:0008080//N-acetyltransferase activity;GO:0016747//acyltransferase activity, transferring groups other than amino-acyl groups;GO:0003824//catalytic activity;
26230511	XM_014681476.1	Known_gene	NW_014574613.1	-	781	40.58	33.33	49.59	53.3	104.27	90.16	48.69	54.52	K20815//N-terminal acetyltransferase 2	XP_014536962.1|1.5e-132|Peptide alpha-N-acetyltransferase Nat2, putative [Penicillium digitatum Pd1]	GO:0016740//transferase activity;GO:0003824//catalytic activity;
26232623	XM_014679109.1,BGI_novel_T001335	Known_gene	NW_014574589.1	-	2429	40.22	41.01	42.59	43.35	45.19	38.65	41.89	46.68	K11778//ditrans,polycis-polyprenyl diphosphate synthase [EC:2.5.1.87]+ko00900//Terpenoid backbone biosynthesis+ko01110//Biosynthesis of secondary metabolites;K11319//inhibitor of growth protein 3;K11319//inhibitor of growth protein 3	XP_014534595.1|0.0e+00|hypothetical protein PDIP_43050 [Penicillium digitatum Pd1]	GO:0009987//cellular process;GO:0016043//cellular component organization;GO:0071840//cellular component organization or biogenesis;GO:0006996//organelle organization;GO:0051276//chromosome organization;GO:0006325//chromatin organization;GO:0043227//membrane-bounded organelle;GO:0043231//intracellular membrane-bounded organelle;GO:0005622//intracellular anatomical structure;GO:0043229//intracellul…
26236833	XM_014677189.1	Known_gene	NW_014574583.1	-	822	5.89	5.2	5.85	4.96	8.2	5.99	5.69	7.86	NA	XP_014532675.1|2.3e-158|hypothetical protein PDIP_85190 [Penicillium digitatum Pd1]	NA
26229451	BGI_novel_T002539,XM_014683027.1,BGI_novel_T002538	Known_gene	NW_014574621.1	-	2460	69.03	70.52	33.46	37.94	46.4	41.69	33.49	36.39	K16186//Ras-related GTP-binding protein C/D;K16186//Ras-related GTP-binding protein C/D;K16186//Ras-related GTP-binding protein C/D	XP_014538513.1|3.4e-174|hypothetical protein PDIP_11280 [Penicillium digitatum Pd1]	GO:0032991//protein-containing complex;GO:1990131//Gtr1-Gtr2 GTPase complex;GO:0003824//catalytic activity;GO:0097367//carbohydrate derivative binding;GO:0001882//nucleoside binding;GO:0016462//pyrophosphatase activity;GO:0036094//small molecule binding;GO:1901265//nucleoside phosphate binding;GO:0016787//hydrolase activity;GO:0019001//guanyl nucleotide binding;GO:0000166//nucleotide binding;GO:0…
26229199	XM_014682775.1,BGI_novel_T002464	Known_gene	NW_014574621.1	-	6337	91.33	92.47	63.64	71.12	70.2	68.95	73.86	75.52	K00288//methylenetetrahydrofolate dehydrogenase (NADP+) / methenyltetrahydrofolate cyclohydrolase / formyltetrahydrofolate synthetase [EC:1.5.1.5 3.5.4.9 6.3.4.3]+ko01240//Biosynthesis of cofactors+ko00670//One carbon pool by folate+ko01100//Metabolic pathways;K00288//methylenetetrahydrofolate dehydrogenase (NADP+) / methenyltetrahydrofolate cyclohydrolase / formyltetrahydrofolate synthetase [EC:…	CEJ57262.1|0.0e+00|Putative C1 tetrahydrofolate ligase [Penicillium brasilianum]	GO:0071704//organic substance metabolic process;GO:1901564//organonitrogen compound metabolic process;GO:0046653//tetrahydrofolate metabolic process;GO:0043436//oxoacid metabolic process;GO:0006082//organic acid metabolic process;GO:0043603//cellular amide metabolic process;GO:1901360//organic cyclic compound metabolic process;GO:0006575//cellular modified amino acid metabolic process;GO:0006760/…
26235543	XM_014675898.1	Known_gene	NW_014574583.1	-	876	2.29	3.73	4.58	3.84	6.36	6.02	1.98	3.96	K11600//exosome complex component RRP41+ko03018//RNA degradation	XP_014531384.1|1.7e-167|hypothetical protein PDIP_72270 [Penicillium digitatum Pd1]	NA
26235130	XM_014675485.1	Known_gene	NW_014574583.1	+	1459	477.28	423.17	553.71	547.74	862.58	785.97	558	518.36	K00030//isocitrate dehydrogenase (NAD+) [EC:1.1.1.41]+ko00020//Citrate cycle (TCA cycle)+ko01100//Metabolic pathways+ko01230//Biosynthesis of amino acids+ko01110//Biosynthesis of secondary metabolites+ko01210//2-Oxocarboxylic acid metabolism+ko01200//Carbon metabolism	XP_014530971.1|3.4e-216|NAD(+)-isocitrate dehydrogenase subunit I [Penicillium digitatum Pd1]	GO:0009987//cellular process;GO:0006066//alcohol metabolic process;GO:0045333//cellular respiration;GO:0006091//generation of precursor metabolites and energy;GO:0072350//tricarboxylic acid metabolic process;GO:0009060//aerobic respiration;GO:0006099//tricarboxylic acid cycle;GO:0044237//cellular metabolic process;GO:0044238//primary metabolic process;GO:1902652//secondary alcohol metabolic proce…
26230059	XM_014681941.1	Known_gene	NW_014574615.1	+	1164	38.81	44.64	29.5	31.98	23.7	23.8	32.28	26.3	K11376//elongator complex protein 5	XP_014537427.1|3.0e-195|Killer toxin sensitivity protein (Iki1), putative [Penicillium digitatum Pd1]	GO:1901360//organic cyclic compound metabolic process;GO:0043170//macromolecule metabolic process;GO:0034470//ncRNA processing;GO:0016070//RNA metabolic process;GO:0002098//tRNA wobble uridine modification;GO:0006399//tRNA metabolic process;GO:0090304//nucleic acid metabolic process;GO:0043412//macromolecule modification;GO:0002097//tRNA wobble base modification;GO:0006139//nucleobase-containing …
26228890	XM_014683256.1	Known_gene	NW_014574623.1	-	1092	3.98	2.87	3.89	3.11	19.72	21.71	3.27	3.06	K19787//carnosine N-methyltransferase [EC:2.1.1.22]+ko01100//Metabolic pathways+ko00340//Histidine metabolism	XP_014538742.1|2.3e-214|hypothetical protein PDIP_05670 [Penicillium digitatum Pd1]	NA
26233083	XM_014678274.1	Known_gene	NW_014574585.1	-	2199	37.72	35.26	41.79	46.62	56.92	56.85	39.35	27.82	K14835//25S rRNA (cytosine2870-C5)-methyltransferase [EC:2.1.1.310]	XP_014533760.1|0.0e+00|Nucleolar RNA methyltransferase (Nop2), putative [Penicillium digitatum Pd1]	GO:0042254//ribosome biogenesis;GO:0009987//cellular process;GO:0043170//macromolecule metabolic process;GO:0016070//RNA metabolic process;GO:0034641//cellular nitrogen compound metabolic process;GO:0046483//heterocycle metabolic process;GO:0044085//cellular component biogenesis;GO:0071704//organic substance metabolic process;GO:0034660//ncRNA metabolic process;GO:0006807//nitrogen compound metab…
26231925	BGI_novel_T001598,XM_014679953.1	Known_gene	NW_014574591.1	+	1744	1.76	2.11	11.32	11.87	4.25	5.66	15.7	21.77	K25043//levoglucosan kinase [EC:2.7.1.232]	XP_014535439.1|3.2e-29|hypothetical protein PDIP_36070 [Penicillium digitatum Pd1]	GO:1901135//carbohydrate derivative metabolic process;GO:0043170//macromolecule metabolic process;GO:1901564//organonitrogen compound metabolic process;GO:0006022//aminoglycan metabolic process;GO:0006040//amino sugar metabolic process;GO:0008152//metabolic process;GO:0009254//peptidoglycan turnover;GO:0071704//organic substance metabolic process;GO:0000270//peptidoglycan metabolic process;GO:000…
26235382	XM_014675737.1	Known_gene	NW_014574583.1	+	1908	24.06	19.79	29.23	28.58	59.46	56.38	24.84	28.75	K22493//agglutinin-like protein;K01183//chitinase [EC:3.2.1.14]+ko00520//Amino sugar and nucleotide sugar metabolism+ko01100//Metabolic pathways	XP_014531223.1|0.0e+00|hypothetical protein PDIP_70660 [Penicillium digitatum Pd1]	NA
26233385	XM_014678576.1	Known_gene	NW_014574585.1	-	1950	11.4	12.76	7.87	8.86	19.04	19.58	14.55	14.58	NA	XP_014534062.1|0.0e+00|hypothetical protein PDIP_50680 [Penicillium digitatum Pd1]	NA
26233241	XM_014678432.1	Known_gene	NW_014574585.1	+	4231	32.31	32.88	17.12	20.35	28.24	24.48	15.1	18.07	K12618//5'-3' exoribonuclease 1 [EC:3.1.13.-]+ko03018//RNA degradation+ko03008//Ribosome biogenesis in eukaryotes	XP_014533918.1|0.0e+00|Exonuclease Kem1, putative [Penicillium digitatum Pd1]	GO:0000956//nuclear-transcribed mRNA catabolic process;GO:0034655//nucleobase-containing compound catabolic process;GO:0006401//RNA catabolic process;GO:0019222//regulation of metabolic process;GO:0010629//negative regulation of gene expression;GO:0009057//macromolecule catabolic process;GO:0034641//cellular nitrogen compound metabolic process;GO:0048519//negative regulation of biological process…
26234665	XM_014678089.1,BGI_novel_T001011	Known_gene	NW_014574584.1	+	1328	24.7	25.87	24.21	26.03	16.56	14.03	32.26	31.46	NA	XP_014533575.1|2.8e-134|hypothetical protein PDIP_63490 [Penicillium digitatum Pd1]	GO:0110165//cellular anatomical entity;GO:0016020//membrane;GO:0016021//integral component of membrane;GO:0031224//intrinsic component of membrane;GO:0016818//hydrolase activity, acting on acid anhydrides, in phosphorus-containing anhydrides;GO:0016462//pyrophosphatase activity;GO:0016817//hydrolase activity, acting on acid anhydrides;GO:0003824//catalytic activity;GO:0016787//hydrolase activity;…
26235325	XM_014675680.1	Known_gene	NW_014574583.1	-	2211	15.14	14.35	48.95	51.74	18.38	18.4	25.18	34.24	K10268//F-box and leucine-rich repeat protein 2/20	XP_014531166.1|0.0e+00|hypothetical protein PDIP_70090 [Penicillium digitatum Pd1]	NA
26228953	XM_014683157.1	Known_gene	NW_014574622.1	-	117	NA	NA	NA	NA	NA	NA	NA	NA	NA	XP_014538643.1|7.2e-13|hypothetical protein PDIP_06300 [Penicillium digitatum Pd1]	NA
26231082	XM_014680737.1	Known_gene	NW_014574610.1	-	1153	211.07	203.34	219.73	201.24	257.81	243.88	224.45	218.47	K17268//coatomer subunit epsilon	XP_014536223.1|1.3e-157|Coatomer subunit epsilon, putative [Penicillium digitatum Pd1]	GO:0015833//peptide transport;GO:0015031//protein transport;GO:0008104//protein localization;GO:0048193//Golgi vesicle transport;GO:0006890//retrograde vesicle-mediated transport, Golgi to endoplasmic reticulum;GO:0042886//amide transport;GO:0071702//organic substance transport;GO:0051179//localization;GO:0051234//establishment of localization;GO:0016192//vesicle-mediated transport;GO:0006810//tr…
26233248	BGI_novel_T001127,XM_014678439.1	Known_gene	NW_014574585.1	-	1246	2.28	1.57	5.54	4.07	0.84	0.99	3.67	7.65	K17740//scytalone dehydratase [EC:4.2.1.94];K17740//scytalone dehydratase [EC:4.2.1.94]	XP_014533925.1|2.2e-107|Conidial pigment biosynthesis scytalone dehydratase Arp1 [Penicillium digitatum Pd1]	GO:0044237//cellular metabolic process;GO:0018958//phenol-containing compound metabolic process;GO:0071704//organic substance metabolic process;GO:0019748//secondary metabolic process;GO:0042440//pigment metabolic process;GO:1901360//organic cyclic compound metabolic process;GO:1901615//organic hydroxy compound metabolic process;GO:0009987//cellular process;GO:0006725//cellular aromatic compound …
26234147	XM_014677571.1,BGI_novel_T000855	Known_gene	NW_014574584.1	-	2112	1.19	1.03	0.89	1.35	9.21	7.26	2.1	1.25	K08773//RalA-binding protein 1;K01530//phospholipid-translocating ATPase [EC:7.6.2.1];K19844//GTPase-activating protein BEM2+ko04011//MAPK signaling pathway - yeast	XP_014533057.1|0.0e+00|Rho GTPase activator (Bem2), putative [Penicillium digitatum Pd1]	GO:0007154//cell communication;GO:0023052//signaling;GO:0065007//biological regulation;GO:0050794//regulation of cellular process;GO:0050789//regulation of biological process;GO:0007165//signal transduction;GO:0051716//cellular response to stimulus;GO:0050896//response to stimulus;GO:0009987//cellular process;
26232873	XM_014679359.1	Known_gene	NW_014574589.1	+	1969	48.49	49.32	18.67	18.01	13.76	16.8	16.41	29.87	NA	XP_014534845.1|0.0e+00|Integral membrane protein [Penicillium digitatum Pd1]	GO:0016020//membrane;GO:0031224//intrinsic component of membrane;GO:0016021//integral component of membrane;GO:0110165//cellular anatomical entity;GO:0016772//transferase activity, transferring phosphorus-containing groups;GO:0016301//kinase activity;GO:0003824//catalytic activity;GO:0016740//transferase activity;
26235455	BGI_novel_T000337,BGI_novel_T000339,BGI_novel_T000340,BGI_novel_T000338,XM_014675810.1	Known_gene	NW_014574583.1	-	4244	27.1	24	15.44	18.94	35.93	31.32	21.88	16.92	K06646//G1/S-specific cyclin CLN3+ko04113//Meiosis - yeast+ko04111//Cell cycle - yeast;K21777//G2/mitotic-specific cyclin-B, other;K21777//G2/mitotic-specific cyclin-B, other;K21777//G2/mitotic-specific cyclin-B, other;K21777//G2/mitotic-specific cyclin-B, other	XP_014531296.1|3.6e-254|hypothetical protein PDIP_71390 [Penicillium digitatum Pd1]	GO:0033648//host intracellular membrane-bounded organelle;GO:0043656//host intracellular region;GO:0033647//host intracellular organelle;GO:0043657//host cell;GO:0033646//host intracellular part;GO:0033643//host cell part;GO:0042025//host cell nucleus;GO:0110165//cellular anatomical entity;GO:0018995//host cellular component;
26236968	BGI_novel_T000083,XM_014675056.1,BGI_novel_T000082	Known_gene	NW_014574581.1	-	3138	4.71	6.08	4.22	4.48	1.52	2.09	2.14	2.78	K01694//tryptophan synthase [EC:4.2.1.20]+ko01100//Metabolic pathways+ko01230//Biosynthesis of amino acids+ko01110//Biosynthesis of secondary metabolites+ko00260//Glycine, serine and threonine metabolism+ko00400//Phenylalanine, tyrosine and tryptophan biosynthesis;K01694//tryptophan synthase [EC:4.2.1.20]+ko01100//Metabolic pathways+ko01230//Biosynthesis of amino acids+ko01110//Biosynthesis of se…	XP_014530542.1|2.9e-60|hypothetical protein PDIP_86540 [Penicillium digitatum Pd1]	GO:0016020//membrane;GO:0110165//cellular anatomical entity;GO:0016021//integral component of membrane;GO:0031224//intrinsic component of membrane;GO:0022857//transmembrane transporter activity;GO:0004834//tryptophan synthase activity;GO:0016829//lyase activity;GO:0003824//catalytic activity;GO:0016836//hydro-lyase activity;GO:0005215//transporter activity;GO:0016835//carbon-oxygen lyase activity;
26229640	XM_014682444.1	Known_gene	NW_014574617.1	-	1060	117.72	119.03	104.25	101.77	134.76	132.91	139.45	129.71	K03260//translation initiation factor 4G;K10750//chromatin assembly factor 1 subunit A	XP_014537930.1|1.7e-168|hypothetical protein PDIP_13170 [Penicillium digitatum Pd1]	GO:1901363//heterocyclic compound binding;GO:0008135//translation factor activity, RNA binding;GO:0003746//translation elongation factor activity;GO:0003676//nucleic acid binding;GO:0097159//organic cyclic compound binding;GO:0003723//RNA binding;GO:0090079//translation regulator activity, nucleic acid binding;GO:0045182//translation regulator activity;GO:0005488//binding;
26234217	BGI_novel_T000875,XM_014677641.1	Known_gene	NW_014574584.1	+	5983	0.61	0.48	0.73	0.94	3.73	3.82	0.64	0.78	K10395//kinesin family member 4/21/27;K11498//centromeric protein E;K10398//kinesin family member 11;K10396//kinesin family member 5+ko04144//Endocytosis	XP_014533127.1|0.0e+00|Kinesin family protein [Penicillium digitatum Pd1]	GO:0007018//microtubule-based movement;GO:0006928//movement of cell or subcellular component;GO:0007017//microtubule-based process;GO:0009987//cellular process;GO:0016818//hydrolase activity, acting on acid anhydrides, in phosphorus-containing anhydrides;GO:0017111//nucleoside-triphosphatase activity;GO:0043168//anion binding;GO:0097159//organic cyclic compound binding;GO:0043167//ion binding;GO:…
26234351	XM_014677775.1	Known_gene	NW_014574584.1	-	2003	24.19	22.81	40.07	38.47	34.23	35.2	29.14	32.96	K08286//protein-serine/threonine kinase [EC:2.7.11.-]	XP_014533261.1|0.0e+00|Serine/threonine protein kinase (Nrc-2), putative [Penicillium digitatum Pd1]	GO:0032555//purine ribonucleotide binding;GO:0043168//anion binding;GO:0036094//small molecule binding;GO:0016740//transferase activity;GO:0097159//organic cyclic compound binding;GO:0005524//ATP binding;GO:0005488//binding;GO:0030554//adenyl nucleotide binding;GO:0016301//kinase activity;GO:0004672//protein kinase activity;GO:0043167//ion binding;GO:1901363//heterocyclic compound binding;GO:0032…
26228407	XM_014683347.1	Known_gene	NW_014574624.1	+	1020	NA	NA	NA	NA	NA	NA	NA	NA	NA	XP_014538833.1|6.7e-189|Mating type protein [Penicillium digitatum Pd1]	GO:0007531//mating type determination;GO:1902680//positive regulation of RNA biosynthetic process;GO:0009987//cellular process;GO:2001141//regulation of RNA biosynthetic process;GO:0050794//regulation of cellular process;GO:0031323//regulation of cellular metabolic process;GO:0065007//biological regulation;GO:0010468//regulation of gene expression;GO:0051252//regulation of RNA metabolic process;G…
26233419	XM_014678610.1,BGI_novel_T001179	Known_gene	NW_014574585.1	-	877	57.72	62.7	69.08	73.02	82	80.47	99.99	108.22	NA	XP_014534096.1|6.1e-99|hypothetical protein PDIP_51020 [Penicillium digitatum Pd1]	NA
26232475	XM_014679662.1,BGI_novel_T001516	Known_gene	NW_014574590.1	-	3925	85.53	91.74	121.3	128.18	98.91	98	145.55	178.63	K00551//phosphatidylethanolamine/phosphatidyl-N-methylethanolamine N-methyltransferase [EC:2.1.1.17 2.1.1.71]+ko01100//Metabolic pathways+ko01110//Biosynthesis of secondary metabolites+ko00564//Glycerophospholipid metabolism;K00551//phosphatidylethanolamine/phosphatidyl-N-methylethanolamine N-methyltransferase [EC:2.1.1.17 2.1.1.71]+ko01100//Metabolic pathways+ko01110//Biosynthesis of secondary m…	XP_014535148.1|4.4e-114|Phospholipid methyltransferase [Penicillium digitatum Pd1]	GO:0006656//phosphatidylcholine biosynthetic process;GO:0046470//phosphatidylcholine metabolic process;GO:0008152//metabolic process;GO:0009058//biosynthetic process;GO:0006796//phosphate-containing compound metabolic process;GO:0090407//organophosphate biosynthetic process;GO:0006793//phosphorus metabolic process;GO:0006650//glycerophospholipid metabolic process;GO:1901566//organonitrogen compou…
26232424	XM_014679611.1	Known_gene	NW_014574590.1	-	1536	27.67	30.45	51.36	51.62	37.88	36.02	41.31	54.55	K08150//MFS transporter, SP family, solute carrier family 2 (myo-inositol transporter), member 13	XP_014535097.1|3.9e-292|hypothetical protein PDIP_41060 [Penicillium digitatum Pd1]	GO:0110165//cellular anatomical entity;GO:0016020//membrane;GO:0031224//intrinsic component of membrane;GO:0016021//integral component of membrane;GO:0005215//transporter activity;GO:0022857//transmembrane transporter activity;
26229473	XM_014683049.1	Known_gene	NW_014574621.1	+	2125	303.63	316.18	165.49	181.27	136.2	127.93	152.17	133.14	K01649//2-isopropylmalate synthase [EC:2.3.3.13]+ko00290//Valine, leucine and isoleucine biosynthesis+ko01100//Metabolic pathways+ko01230//Biosynthesis of amino acids+ko01110//Biosynthesis of secondary metabolites+ko01210//2-Oxocarboxylic acid metabolism+ko00620//Pyruvate metabolism	CDM31566.1|0.0e+00|2-isopropylmalate synthase [Penicillium roqueforti FM164]	GO:0006082//organic acid metabolic process;GO:1901566//organonitrogen compound biosynthetic process;GO:0009081//branched-chain amino acid metabolic process;GO:0006551//leucine metabolic process;GO:0009082//branched-chain amino acid biosynthetic process;GO:0046394//carboxylic acid biosynthetic process;GO:1901605//alpha-amino acid metabolic process;GO:0009987//cellular process;GO:0006807//nitrogen …
26235141	XM_014675496.1	Known_gene	NW_014574583.1	-	1941	1.01	0.83	2.04	1.56	4.95	4.4	1.61	1.72	NA	XP_014530982.1|0.0e+00|hypothetical protein PDIP_68250 [Penicillium digitatum Pd1]	NA
26231735	BGI_novel_T001777,XM_014680533.1,BGI_novel_T001778	Known_gene	NW_014574601.1	-	6989	623.96	618.68	995.42	960.3	1352.1	1421.34	964.45	1185.5	K05747//Wiskott-Aldrich syndrome protein;K20047//actin cytoskeleton-regulatory complex protein PAN1;K23612//neural Wiskott-Aldrich syndrome protein+ko04144//Endocytosis	XP_014536019.1|8.8e-192|hypothetical protein PDIP_34150 [Penicillium digitatum Pd1]	GO:0098772//molecular function regulator;GO:0005488//binding;GO:0060589//nucleoside-triphosphatase regulator activity;GO:0031072//heat shock protein binding;GO:0051087//chaperone binding;GO:0005515//protein binding;GO:0001671//ATPase activator activity;GO:0060590//ATPase regulator activity;GO:0030234//enzyme regulator activity;GO:0008047//enzyme activator activity;
26232457	XM_014679644.1	Known_gene	NW_014574590.1	+	1358	26.92	30.18	26.79	27.15	21.96	21.28	27.88	30.4	NA	XP_014535130.1|2.0e-260|hypothetical protein PDIP_41390 [Penicillium digitatum Pd1]	GO:0043227//membrane-bounded organelle;GO:0043231//intracellular membrane-bounded organelle;GO:0043229//intracellular organelle;GO:0005634//nucleus;GO:0005622//intracellular anatomical structure;GO:0110165//cellular anatomical entity;GO:0043226//organelle;GO:1901363//heterocyclic compound binding;GO:0003677//DNA binding;GO:0140110//transcription regulator activity;GO:0097159//organic cyclic compo…
26233090	BGI_novel_T001074,XM_014678281.1	Known_gene	NW_014574585.1	-	2716	14.49	15.43	9.6	10.47	7.48	6.62	10.08	12.94	K01309//ubiquitin carboxyl-terminal hydrolase MINDY-1/2 [EC:3.4.19.12];K01309//ubiquitin carboxyl-terminal hydrolase MINDY-1/2 [EC:3.4.19.12]	XP_014533767.1|0.0e+00|hypothetical protein PDIP_47730 [Penicillium digitatum Pd1]	GO:0008234//cysteine-type peptidase activity;GO:0008242//omega peptidase activity;GO:0019783//ubiquitin-like protein-specific protease activity;GO:0008233//peptidase activity;GO:0101005//deubiquitinase activity;GO:0004843//thiol-dependent deubiquitinase;GO:0140096//catalytic activity, acting on a protein;GO:0016787//hydrolase activity;GO:0003824//catalytic activity;
26234817	XM_014678241.1	Known_gene	NW_014574584.1	+	357	0.67	0.69	0.32	0	0	0.65	0.32	0	NA	XP_014533727.1|5.5e-64|hypothetical protein PDIP_65010 [Penicillium digitatum Pd1]	NA
26236961	XM_014675049.1	Known_gene	NW_014574581.1	-	117	NA	NA	NA	NA	NA	NA	NA	NA	NA	XP_014530535.1|1.4e-11|hypothetical protein PDIP_86470 [Penicillium digitatum Pd1]	GO:0110165//cellular anatomical entity;GO:0016021//integral component of membrane;GO:0031224//intrinsic component of membrane;GO:0016020//membrane;
26231547	XM_014680345.1,BGI_novel_T001718	Known_gene	NW_014574601.1	+	4047	229.68	211.94	350.5	358.88	237.56	222.02	230.54	225.19	K15371//glutamate dehydrogenase [EC:1.4.1.2]+ko00250//Alanine, aspartate and glutamate metabolism+ko00910//Nitrogen metabolism+ko00220//Arginine biosynthesis+ko00430//Taurine and hypotaurine metabolism+ko01100//Metabolic pathways;K15371//glutamate dehydrogenase [EC:1.4.1.2]+ko00250//Alanine, aspartate and glutamate metabolism+ko00910//Nitrogen metabolism+ko00220//Arginine biosynthesis+ko00430//Ta…	OQE43738.1|0.0e+00|hypothetical protein PENCOP_c003G02759 [Penicillium coprophilum]	GO:1901605//alpha-amino acid metabolic process;GO:0043436//oxoacid metabolic process;GO:0009065//glutamine family amino acid catabolic process;GO:0071704//organic substance metabolic process;GO:0009056//catabolic process;GO:0009064//glutamine family amino acid metabolic process;GO:0044282//small molecule catabolic process;GO:0044237//cellular metabolic process;GO:0044248//cellular catabolic proce…
26230581	BGI_novel_T002098,XM_014681546.1,BGI_novel_T002097	Known_gene	NW_014574613.1	+	3481	19.3	16.64	27.35	31.55	38.98	32.75	23.99	23.34	K19833//serine/threonine-protein kinase CLA4 [EC:2.7.11.1]+ko04011//MAPK signaling pathway - yeast;K19833//serine/threonine-protein kinase CLA4 [EC:2.7.11.1]+ko04011//MAPK signaling pathway - yeast;K19833//serine/threonine-protein kinase CLA4 [EC:2.7.11.1]+ko04011//MAPK signaling pathway - yeast	XP_014537032.1|0.0e+00|Protein kinase (Chm1), putative [Penicillium digitatum Pd1]	GO:0016043//cellular component organization;GO:0007010//cytoskeleton organization;GO:0007015//actin filament organization;GO:0097435//supramolecular fiber organization;GO:0010033//response to organic substance;GO:0019236//response to pheromone;GO:0050896//response to stimulus;GO:0042221//response to chemical;GO:0071840//cellular component organization or biogenesis;GO:0030029//actin filament-base…
26237084	XM_014674955.1	Known_gene	NW_014574578.1	+	5018	0.6	0.54	0.26	0.27	0.2	0.18	0.2	0.13	K00667//fatty acid synthase subunit alpha, fungi type [EC:2.3.1.86]+ko01100//Metabolic pathways+ko00061//Fatty acid biosynthesis+ko01212//Fatty acid metabolism	XP_014530441.1|0.0e+00|Fatty acid synthase subunit alpha, putative [Penicillium digitatum Pd1]	GO:0019752//carboxylic acid metabolic process;GO:0044238//primary metabolic process;GO:0044255//cellular lipid metabolic process;GO:0006633//fatty acid biosynthetic process;GO:0046394//carboxylic acid biosynthetic process;GO:0016053//organic acid biosynthetic process;GO:0008152//metabolic process;GO:0044283//small molecule biosynthetic process;GO:0044281//small molecule metabolic process;GO:00442…
26233214	XM_014678405.1	Known_gene	NW_014574585.1	-	1513	2.7	2.61	2.02	1.72	2.11	2.08	1.26	1.64	K00485//dimethylaniline monooxygenase (N-oxide forming) [EC:1.14.13.8]	XP_014533891.1|1.9e-288|Flavin dependent monooxygenase, putative [Penicillium digitatum Pd1]	GO:0004499//N,N-dimethylaniline monooxygenase activity;GO:0016491//oxidoreductase activity;GO:0050661//NADP binding;GO:0016705//oxidoreductase activity, acting on paired donors, with incorporation or reduction of molecular oxygen;GO:0003824//catalytic activity;GO:1901265//nucleoside phosphate binding;GO:0043168//anion binding;GO:0005488//binding;GO:0000166//nucleotide binding;GO:0016709//oxidored…
26229381	XM_014682957.1	Known_gene	NW_014574621.1	-	3783	9.01	7.69	3.6	4.25	22.97	18.44	5.32	4.44	K06674//structural maintenance of chromosome 2+ko04111//Cell cycle - yeast	OQD75466.1|0.0e+00|hypothetical protein PENDEC_c007G02525 [Penicillium decumbens]	GO:0016043//cellular component organization;GO:0071840//cellular component organization or biogenesis;GO:0006996//organelle organization;GO:0009987//cellular process;GO:0051276//chromosome organization;GO:0005694//chromosome;GO:0043229//intracellular organelle;GO:0043228//non-membrane-bounded organelle;GO:0043226//organelle;GO:0043231//intracellular membrane-bounded organelle;GO:0005634//nucleus;…
26235355	XM_014675710.1	Known_gene	NW_014574583.1	+	4295	8.07	7.44	2.76	4.27	13.28	9.59	3.66	3.7	K11563//kinetochore protein Spc7/SPC105	XP_014531196.1|0.0e+00|Chromosome segregation protein, putative [Penicillium digitatum Pd1]	NA
26229448	XM_014683024.1	Known_gene	NW_014574621.1	+	393	0.29	0	0	0	0.28	0	0	0	NA	XP_014538510.1|2.2e-66|hypothetical protein PDIP_11250 [Penicillium digitatum Pd1]	GO:0003824//catalytic activity;GO:0016740//transferase activity;
26228415	XM_014683355.1	Known_gene	NW_014574624.1	-	1200	188.85	141.79	219.48	218.1	203.31	178.91	149.95	160.16	K11275//histone H1/5	XP_014538841.1|1.1e-104|Histone H1 [Penicillium digitatum Pd1]	GO:0009987//cellular process;GO:0006996//organelle organization;GO:0065003//protein-containing complex assembly;GO:0071824//protein-DNA complex subunit organization;GO:0006323//DNA packaging;GO:0006325//chromatin organization;GO:0034728//nucleosome organization;GO:0071840//cellular component organization or biogenesis;GO:0051276//chromosome organization;GO:0043933//protein-containing complex orga…
26234862	BGI_novel_T000142,XM_014675217.1	Known_gene	NW_014574583.1	-	1182	0.5	0.62	0.78	0.89	0.6	0.8	0.2	0.87	K02957//small subunit ribosomal protein S15Ae+ko03010//Ribosome	XP_014530703.1|4.3e-88|hypothetical protein PDIP_65460 [Penicillium digitatum Pd1]	NA
26234318	XM_014677742.1	Known_gene	NW_014574584.1	-	529	160.73	158.79	260.87	263.95	406.2	377.77	351.93	286.67	K02867//large subunit ribosomal protein L11+ko03010//Ribosome	XP_014533228.1|6.4e-81|hypothetical protein PDIP_60020 [Penicillium digitatum Pd1]	GO:0009987//cellular process;GO:1901576//organic substance biosynthetic process;GO:0010467//gene expression;GO:0009058//biosynthetic process;GO:0044237//cellular metabolic process;GO:0043604//amide biosynthetic process;GO:0044249//cellular biosynthetic process;GO:1901566//organonitrogen compound biosynthetic process;GO:0034645//cellular macromolecule biosynthetic process;GO:0034641//cellular nitr…
26232800	BGI_novel_T001400,XM_014679286.1	Known_gene	NW_014574589.1	+	3430	21.7	22.07	23.42	19.2	34.89	30.32	19.67	21.19	NA	XP_014534772.1|2.8e-145|Phosphoserine phosphatase, putative [Penicillium digitatum Pd1]	GO:0016020//membrane;GO:0031224//intrinsic component of membrane;GO:0016021//integral component of membrane;GO:0110165//cellular anatomical entity;GO:0003824//catalytic activity;GO:0016791//phosphatase activity;GO:0016787//hydrolase activity;GO:0042578//phosphoric ester hydrolase activity;GO:0016788//hydrolase activity, acting on ester bonds;
26229778	BGI_novel_T002279,XM_014682138.1,BGI_novel_T002278	Known_gene	NW_014574616.1	+	1133	47.16	41.64	50.6	54.17	105.9	97.5	56.24	44.02	K17662//cytochrome b pre-mRNA-processing protein 3;K17662//cytochrome b pre-mRNA-processing protein 3;K17662//cytochrome b pre-mRNA-processing protein 3	XP_014537624.1|1.3e-170|hypothetical protein PDIP_14550 [Penicillium digitatum Pd1]	NA
26229567	XM_014682371.1	Known_gene	NW_014574617.1	-	1266	25.86	24.5	26	24.47	39.01	32.2	20.05	25.77	K19849//signaling mucin MSB2+ko04011//MAPK signaling pathway - yeast	XP_014537857.1|3.5e-254|hypothetical protein PDIP_12440 [Penicillium digitatum Pd1]	GO:0043169//cation binding;GO:0043167//ion binding;GO:0046872//metal ion binding;GO:0005488//binding;
26235520	XM_014675875.1	Known_gene	NW_014574583.1	-	779	23.14	13.19	34.5	31.5	26.32	24.05	23.7	24.23	NA	XP_014531361.1|2.3e-98|hypothetical protein PDIP_72040 [Penicillium digitatum Pd1]	GO:0005488//binding;GO:0097159//organic cyclic compound binding;GO:0003676//nucleic acid binding;GO:1901363//heterocyclic compound binding;GO:0003677//DNA binding;
26233404	XM_014678595.1	Known_gene	NW_014574585.1	+	524	9.75	6.48	18.36	15.39	11.48	8.55	9.92	23.8	NA	XP_014534081.1|1.2e-82|Hydrophobin, putative [Penicillium digitatum Pd1]	GO:0005618//cell wall;GO:0030312//external encapsulating structure;GO:0110165//cellular anatomical entity;GO:0071944//cell periphery;GO:0009277//fungal-type cell wall;GO:0005576//extracellular region;GO:0005199//structural constituent of cell wall;GO:0005198//structural molecule activity;
26230899	XM_014681248.1	Known_gene	NW_014574611.1	-	3105	28.03	27.48	22.31	22.81	24.23	22.53	26.13	29.24	NA	XP_014536734.1|0.0e+00|Armadillo repeat protein [Penicillium digitatum Pd1]	NA
26230763	XM_014681436.1	Known_gene	NW_014574612.1	-	1400	8.79	8.37	5.59	5.62	7.49	8.19	8.44	7.6	K10879//DNA-repair protein XRCC2+ko03440//Homologous recombination	XP_014536922.1|2.6e-255|hypothetical protein PDIP_24410 [Penicillium digitatum Pd1]	GO:0006139//nucleobase-containing compound metabolic process;GO:0051716//cellular response to stimulus;GO:0006974//cellular response to DNA damage stimulus;GO:0050896//response to stimulus;GO:0006281//DNA repair;GO:0090304//nucleic acid metabolic process;GO:0044238//primary metabolic process;GO:0046483//heterocycle metabolic process;GO:0006302//double-strand break repair;GO:0000725//recombination…
26234233	XM_014677657.1	Known_gene	NW_014574584.1	-	425	NA	NA	NA	NA	NA	NA	NA	NA	K02541//DNA replication licensing factor MCM3 [EC:3.6.4.12]+ko03030//DNA replication+ko04113//Meiosis - yeast+ko04111//Cell cycle - yeast;K12880//THO complex subunit 3+ko03040//Spliceosome+ko03013//Nucleocytoplasmic transport	XP_014533143.1|1.4e-56|Short chain dehydrogenase/reductase family [Penicillium digitatum Pd1]	GO:0003824//catalytic activity;GO:0016491//oxidoreductase activity;
26231215	BGI_novel_T001879,XM_014680870.1	Known_gene	NW_014574610.1	+	2851	86.94	88.01	104.22	108.13	50.53	53.15	74.36	113.67	K08827//serine/threonine-protein kinase PRP4 [EC:2.7.11.1];K08827//serine/threonine-protein kinase PRP4 [EC:2.7.11.1]	XP_014536356.1|0.0e+00|Serine/threonine protein kinase (Prp4), putative [Penicillium digitatum Pd1]	GO:0046483//heterocycle metabolic process;GO:0006139//nucleobase-containing compound metabolic process;GO:0000377//RNA splicing, via transesterification reactions with bulged adenosine as nucleophile;GO:1901360//organic cyclic compound metabolic process;GO:0000375//RNA splicing, via transesterification reactions;GO:0071704//organic substance metabolic process;GO:0010467//gene expression;GO:000680…
26229682	XM_014682486.1	Known_gene	NW_014574617.1	-	672	13.31	7.67	27.01	26.81	30.41	34.99	23.5	23.93	NA	XP_014537972.1|5.8e-131|hypothetical protein PDIP_13590 [Penicillium digitatum Pd1]	NA
26234210	XM_014677634.1	Known_gene	NW_014574584.1	+	183	NA	NA	NA	NA	NA	NA	NA	NA	NA	XP_014533120.1|9.5e-28|hypothetical protein PDIP_58940 [Penicillium digitatum Pd1]	GO:0043227//membrane-bounded organelle;GO:0005622//intracellular anatomical structure;GO:0043231//intracellular membrane-bounded organelle;GO:0043226//organelle;GO:0110165//cellular anatomical entity;GO:0043229//intracellular organelle;GO:0005634//nucleus;GO:0003824//catalytic activity;GO:0032555//purine ribonucleotide binding;GO:0032553//ribonucleotide binding;GO:0003700//DNA-binding transcripti…
26230417	XM_014681784.1	Known_gene	NW_014574614.1	+	984	0.67	0.68	0.41	0.65	0.25	0.33	0.98	0.72	K22884//N5-hydroxyornithine acetyltransferase [EC:2.3.1.-]	XP_014537270.1|2.9e-187|hypothetical protein PDIP_20950 [Penicillium digitatum Pd1]	GO:0016021//integral component of membrane;GO:0110165//cellular anatomical entity;GO:0031224//intrinsic component of membrane;GO:0016020//membrane;
26233645	XM_014678836.1,BGI_novel_T001269,BGI_novel_T001270	Known_gene	NW_014574585.1	+	3833	46.24	43.79	42	47.56	44.15	42.98	40.91	48.77	K00720//ceramide glucosyltransferase [EC:2.4.1.80]+ko00600//Sphingolipid metabolism+ko01100//Metabolic pathways;K00720//ceramide glucosyltransferase [EC:2.4.1.80]+ko00600//Sphingolipid metabolism+ko01100//Metabolic pathways;K00720//ceramide glucosyltransferase [EC:2.4.1.80]+ko00600//Sphingolipid metabolism+ko01100//Metabolic pathways	XP_014534322.1|0.0e+00|Ceramide glucosyltransferase, putative [Penicillium digitatum Pd1]	GO:0009987//cellular process;GO:1901564//organonitrogen compound metabolic process;GO:0006629//lipid metabolic process;GO:0006665//sphingolipid metabolic process;GO:0008152//metabolic process;GO:0071704//organic substance metabolic process;GO:0006643//membrane lipid metabolic process;GO:0006807//nitrogen compound metabolic process;GO:0044255//cellular lipid metabolic process;GO:0044238//primary m…
26228816	XM_014683756.1,BGI_novel_T002746	Known_gene	NW_014574624.1	+	1833	10.78	12.52	1.86	1.52	0.85	1.02	1.09	0.62	K07374//tubulin alpha+ko04145//Phagosome;K07374//tubulin alpha+ko04145//Phagosome	XP_014539242.1|5.7e-117|Tubulin subunit TubB [Penicillium digitatum Pd1]	GO:0009987//cellular process;GO:0007017//microtubule-based process;GO:0043229//intracellular organelle;GO:0099513//polymeric cytoskeletal fiber;GO:0043226//organelle;GO:0110165//cellular anatomical entity;GO:0099080//supramolecular complex;GO:0043232//intracellular non-membrane-bounded organelle;GO:0015630//microtubule cytoskeleton;GO:0005737//cytoplasm;GO:0005622//intracellular anatomical struct…
26233203	XM_014678394.1,BGI_novel_T001108	Known_gene	NW_014574585.1	-	1762	34.18	32	21.97	20.61	38.78	36.73	21.14	19.53	K00773//queuine tRNA-ribosyltransferase [EC:2.4.2.29];K15407//queuine tRNA-ribosyltransferase accessory subunit	XP_014533880.1|1.5e-255|TRNA-guanine transglycosylase family protein [Penicillium digitatum Pd1]	GO:0008033//tRNA processing;GO:0006139//nucleobase-containing compound metabolic process;GO:0034660//ncRNA metabolic process;GO:0006396//RNA processing;GO:0090304//nucleic acid metabolic process;GO:0034641//cellular nitrogen compound metabolic process;GO:0044238//primary metabolic process;GO:1901360//organic cyclic compound metabolic process;GO:0071704//organic substance metabolic process;GO:0006…
26230064	XM_014681946.1	Known_gene	NW_014574615.1	-	710	24.12	25.09	29.01	29.61	46.35	44.74	22.3	21.34	NA	XP_014537432.1|1.4e-116|hypothetical protein PDIP_17410 [Penicillium digitatum Pd1]	NA
26235161	XM_014675516.1	Known_gene	NW_014574583.1	-	3110	NA	NA	NA	NA	NA	NA	NA	NA	K01190//beta-galactosidase [EC:3.2.1.23]+ko00600//Sphingolipid metabolism+ko00511//Other glycan degradation+ko01100//Metabolic pathways+ko00052//Galactose metabolism	XP_014531002.1|0.0e+00|Beta-galactosidase, putative [Penicillium digitatum Pd1]	GO:0005975//carbohydrate metabolic process;GO:0008152//metabolic process;GO:0071704//organic substance metabolic process;GO:0044238//primary metabolic process;GO:0004565//beta-galactosidase activity;GO:0015925//galactosidase activity;GO:0016787//hydrolase activity;GO:0003824//catalytic activity;GO:0016798//hydrolase activity, acting on glycosyl bonds;GO:0004553//hydrolase activity, hydrolyzing O-…
26229072	XM_014682648.1	Known_gene	NW_014574621.1	-	2807	0	0	0.62	0.29	0.75	1.29	0	0	K22611//squamous cell carcinoma antigen recognized by T-cells 3	XP_014538134.1|0.0e+00|Pre-mRNA splicing factor (Prp24), putative [Penicillium digitatum Pd1]	GO:0006807//nitrogen compound metabolic process;GO:0009987//cellular process;GO:0043170//macromolecule metabolic process;GO:1901360//organic cyclic compound metabolic process;GO:0044237//cellular metabolic process;GO:0044238//primary metabolic process;GO:0071704//organic substance metabolic process;GO:0008152//metabolic process;GO:0016070//RNA metabolic process;GO:0006725//cellular aromatic compo…
26231404	BGI_novel_T001938,XM_014681059.1	Known_gene	NW_014574610.1	+	4263	8.11	8.18	13.84	12.85	10.79	8.66	11.46	12.62	K13830//pentafunctional AROM polypeptide [EC:4.2.3.4 4.2.1.10 1.1.1.25 2.7.1.71 2.5.1.19]+ko00999//Biosynthesis of various plant secondary metabolites+ko01100//Metabolic pathways+ko01230//Biosynthesis of amino acids+ko01110//Biosynthesis of secondary metabolites+ko00400//Phenylalanine, tyrosine and tryptophan biosynthesis;K13830//pentafunctional AROM polypeptide [EC:4.2.3.4 4.2.1.10 1.1.1.25 2.7.…	XP_014536545.1|9.2e-186|hypothetical protein PDIP_30840 [Penicillium digitatum Pd1]	GO:0016835//carbon-oxygen lyase activity;GO:0016836//hydro-lyase activity;GO:0016772//transferase activity, transferring phosphorus-containing groups;GO:0016740//transferase activity;GO:0004764//shikimate 3-dehydrogenase (NADP+) activity;GO:0016616//oxidoreductase activity, acting on the CH-OH group of donors, NAD or NADP as acceptor;GO:0016829//lyase activity;GO:0016491//oxidoreductase activity;…
26235045	XM_014675400.1	Known_gene	NW_014574583.1	-	1892	0	0	10.11	4.64	0	0	0	0	K08157//MFS transporter, DHA1 family, multidrug resistance protein	XP_014530886.1|0.0e+00|MFS multidrug transporter, putative [Penicillium digitatum Pd1]	GO:0031224//intrinsic component of membrane;GO:0110165//cellular anatomical entity;GO:0016021//integral component of membrane;GO:0016020//membrane;GO:0022857//transmembrane transporter activity;GO:0005215//transporter activity;
26232452	XM_014679639.1	Known_gene	NW_014574590.1	+	2134	6.27	7.27	4.68	5.03	8.19	6.57	4.29	6.65	K13117//ATP-dependent RNA helicase DDX35 [EC:3.6.4.13]	XP_014535125.1|0.0e+00|ATP dependent RNA helicase, putative [Penicillium digitatum Pd1]	GO:0036094//small molecule binding;GO:0016887//ATP hydrolysis activity;GO:0005524//ATP binding;GO:0097159//organic cyclic compound binding;GO:0097367//carbohydrate derivative binding;GO:0016462//pyrophosphatase activity;GO:0016787//hydrolase activity;GO:0032553//ribonucleotide binding;GO:0032559//adenyl ribonucleotide binding;GO:0043168//anion binding;GO:0043167//ion binding;GO:0003824//catalytic…
26235313	XM_014675668.1	Known_gene	NW_014574583.1	+	2034	150.48	139.81	93.79	95.3	166.45	158.55	101.91	86.9	K09499//T-complex protein 1 subunit eta	XP_014531154.1|0.0e+00|hypothetical protein PDIP_69970 [Penicillium digitatum Pd1]	GO:0006457//protein folding;GO:0009987//cellular process;GO:0005737//cytoplasm;GO:0110165//cellular anatomical entity;GO:0005622//intracellular anatomical structure;GO:0005488//binding;GO:0036094//small molecule binding;GO:0032559//adenyl ribonucleotide binding;GO:0032553//ribonucleotide binding;GO:0051082//unfolded protein binding;GO:0030554//adenyl nucleotide binding;GO:0043167//ion binding;GO:…
26234278	BGI_novel_T000896,XM_014677702.1	Known_gene	NW_014574584.1	+	4607	7.17	6.94	5.41	6.44	5.4	4.63	4.62	4.96	K10777//DNA ligase 4 [EC:6.5.1.1]+ko03450//Non-homologous end-joining;K10777//DNA ligase 4 [EC:6.5.1.1]+ko03450//Non-homologous end-joining	XP_014533188.1|0.0e+00|DNA ligase 4 [Penicillium digitatum Pd1]	GO:0051716//cellular response to stimulus;GO:0009058//biosynthetic process;GO:0034654//nucleobase-containing compound biosynthetic process;GO:0046483//heterocycle metabolic process;GO:0006139//nucleobase-containing compound metabolic process;GO:0034645//cellular macromolecule biosynthetic process;GO:0044260//cellular macromolecule metabolic process;GO:0006807//nitrogen compound metabolic process;…
26235148	XM_014675503.1	Known_gene	NW_014574583.1	-	5773	8.54	8.68	5.24	6	6.11	5.38	4.5	5.65	K11886//proteasome component ECM29	XP_014530989.1|0.0e+00|Proteasome component (Ecm29), putative [Penicillium digitatum Pd1]	GO:0016043//cellular component organization;GO:0044085//cellular component biogenesis;GO:0043248//proteasome assembly;GO:0065003//protein-containing complex assembly;GO:0043933//protein-containing complex organization;GO:0071840//cellular component organization or biogenesis;GO:0009987//cellular process;GO:0022607//cellular component assembly;GO:0000502//proteasome complex;GO:0032991//protein-con…
26233324	XM_014678515.1	Known_gene	NW_014574585.1	-	1392	185.73	179.43	153.52	149.54	211.68	198.45	204.23	192.93	K00856//adenosine kinase [EC:2.7.1.20]+ko00230//Purine metabolism+ko01100//Metabolic pathways	XP_014534001.1|4.9e-201|Adenosine kinase, putative [Penicillium digitatum Pd1]	GO:1901566//organonitrogen compound biosynthetic process;GO:0043174//nucleoside salvage;GO:0072521//purine-containing compound metabolic process;GO:1901135//carbohydrate derivative metabolic process;GO:0009987//cellular process;GO:0042451//purine nucleoside biosynthetic process;GO:0018130//heterocycle biosynthetic process;GO:0072522//purine-containing compound biosynthetic process;GO:0042278//pur…
26236442	XM_014676797.1	Known_gene	NW_014574583.1	-	3922	6.82	4.88	7.29	7.73	15.45	12.54	5.38	5.32	K10908//DNA-directed RNA polymerase, mitochondrial [EC:2.7.7.6]	XP_014532283.1|0.0e+00|DNA-directed RNA polymerase [Penicillium digitatum Pd1]	GO:0006807//nitrogen compound metabolic process;GO:0006725//cellular aromatic compound metabolic process;GO:0044238//primary metabolic process;GO:0009058//biosynthetic process;GO:0009987//cellular process;GO:1901360//organic cyclic compound metabolic process;GO:0010467//gene expression;GO:0044260//cellular macromolecule metabolic process;GO:0016070//RNA metabolic process;GO:1901576//organic subst…
26229661	XM_014682465.1	Known_gene	NW_014574617.1	-	4553	1.23	0.84	0.44	0.77	3.37	3.08	1.1	0.81	K06683//cell division control protein CDC15 [EC:2.7.11.1]+ko04392//Hippo signaling pathway - multiple species+ko04113//Meiosis - yeast+ko04111//Cell cycle - yeast	XP_014537951.1|0.0e+00|Serine-threonine kinase SepH [Penicillium digitatum Pd1]	GO:1901987//regulation of cell cycle phase transition;GO:0051128//regulation of cellular component organization;GO:1901990//regulation of mitotic cell cycle phase transition;GO:0007165//signal transduction;GO:0023052//signaling;GO:0007049//cell cycle;GO:0048522//positive regulation of cellular process;GO:0050789//regulation of biological process;GO:0090068//positive regulation of cell cycle proce…
26236882	XM_014677238.1	Known_gene	NW_014574583.1	+	249	NA	NA	NA	NA	NA	NA	NA	NA	NA	XP_014532724.1|3.3e-39|hypothetical protein PDIP_85680 [Penicillium digitatum Pd1]	GO:0003676//nucleic acid binding;GO:0003677//DNA binding;GO:0005488//binding;GO:0097159//organic cyclic compound binding;GO:1901363//heterocyclic compound binding;
26234568	XM_014677992.1	Known_gene	NW_014574584.1	-	496	289.31	249.04	435.99	380.51	413.04	407.83	345.68	339.33	K03946//NADH dehydrogenase (ubiquinone) 1 alpha subcomplex subunit 2+ko01100//Metabolic pathways+ko00190//Oxidative phosphorylation	XP_014533478.1|2.1e-45|NADH-ubiquinone oxidoreductase 105 kDa subunit [Penicillium digitatum Pd1]	NA
26236745	BGI_novel_T000714,XM_014677101.1	Known_gene	NW_014574583.1	-	1445	239.13	236.42	215.86	220.46	219.3	217.75	200.88	196.79	K12863//protein CWC15+ko03040//Spliceosome;K12863//protein CWC15+ko03040//Spliceosome	PLN84884.1|1.7e-104|Pre-mRNA-splicing factor Cwf15/Cwc15 [Aspergillus taichungensis]	GO:0016071//mRNA metabolic process;GO:0010467//gene expression;GO:0071704//organic substance metabolic process;GO:0044237//cellular metabolic process;GO:0008380//RNA splicing;GO:0034641//cellular nitrogen compound metabolic process;GO:0044238//primary metabolic process;GO:1901360//organic cyclic compound metabolic process;GO:0006139//nucleobase-containing compound metabolic process;GO:0000375//RN…
26235924	XM_014676279.1	Known_gene	NW_014574583.1	-	6796	NA	NA	NA	NA	NA	NA	NA	NA	K02324//DNA polymerase epsilon subunit 1 [EC:2.7.7.7]+ko03420//Nucleotide excision repair+ko03030//DNA replication+ko03410//Base excision repair	OQE95467.1|0.0e+00|hypothetical protein PENNAL_c0002G11058 [Penicillium nalgiovense]	GO:0009059//macromolecule biosynthetic process;GO:0044237//cellular metabolic process;GO:1901360//organic cyclic compound metabolic process;GO:0006260//DNA replication;GO:0006807//nitrogen compound metabolic process;GO:0046483//heterocycle metabolic process;GO:1901576//organic substance biosynthetic process;GO:0009987//cellular process;GO:0006725//cellular aromatic compound metabolic process;GO:0…
26233234	XM_014678425.1,BGI_novel_T001123	Known_gene	NW_014574585.1	-	4032	25.32	26.69	19.8	20.67	13.73	11.54	15.14	17.92	K08596//sentrin-specific protease 7 [EC:3.4.22.68];K08596//sentrin-specific protease 7 [EC:3.4.22.68]	XP_014533911.1|0.0e+00|hypothetical protein PDIP_49170 [Penicillium digitatum Pd1]	GO:0140096//catalytic activity, acting on a protein;GO:0016787//hydrolase activity;GO:0003824//catalytic activity;GO:0008233//peptidase activity;GO:0008234//cysteine-type peptidase activity;
26236738	XM_014677094.1	Known_gene	NW_014574583.1	+	498	0	0	7.69	7.4	0	0	0	0	K14154//thiamine-phosphate diphosphorylase / hydroxyethylthiazole kinase [EC:2.5.1.3 2.7.1.50]+ko01240//Biosynthesis of cofactors+ko01100//Metabolic pathways+ko00730//Thiamine metabolism	XP_014532580.1|3.0e-84|hypothetical protein PDIP_84240 [Penicillium digitatum Pd1]	GO:1901576//organic substance biosynthetic process;GO:0006807//nitrogen compound metabolic process;GO:0006766//vitamin metabolic process;GO:0006772//thiamine metabolic process;GO:1901564//organonitrogen compound metabolic process;GO:0008152//metabolic process;GO:0044249//cellular biosynthetic process;GO:0044272//sulfur compound biosynthetic process;GO:0044237//cellular metabolic process;GO:004427…
26231944	XM_014679972.1	Known_gene	NW_014574591.1	+	2976	8.56	8.22	8.78	9.1	8.09	7	8.5	11.39	NA	XP_014535458.1|0.0e+00|Cytomegalovirus gH-receptor family protein, putative [Penicillium digitatum Pd1]	GO:0110165//cellular anatomical entity;GO:0016021//integral component of membrane;GO:0016020//membrane;GO:0031224//intrinsic component of membrane;
26232999	XM_014679485.1	Known_gene	NW_014574589.1	-	1617	8.5	6.76	23.51	21.59	3.1	3.8	16.07	18.95	K01372//bleomycin hydrolase [EC:3.4.22.40]	XP_014534971.1|3.6e-290|hypothetical protein PDIP_46820 [Penicillium digitatum Pd1]	GO:0110165//cellular anatomical entity;GO:0043229//intracellular organelle;GO:0043227//membrane-bounded organelle;GO:0043231//intracellular membrane-bounded organelle;GO:0005737//cytoplasm;GO:0005739//mitochondrion;GO:0005622//intracellular anatomical structure;GO:0043226//organelle;GO:0008233//peptidase activity;GO:0008234//cysteine-type peptidase activity;GO:0004197//cysteine-type endopeptidase…
26229550	BGI_novel_T002353,XM_014682354.1	Known_gene	NW_014574617.1	-	1249	156.6	166.69	132.81	138.23	86.57	79.67	144.94	189.07	K03768//peptidyl-prolyl cis-trans isomerase B (cyclophilin B) [EC:5.2.1.8];K03768//peptidyl-prolyl cis-trans isomerase B (cyclophilin B) [EC:5.2.1.8]	XP_014537840.1|5.5e-152|Peptidyl-prolyl cis-trans isomerase B [Penicillium digitatum Pd1]	GO:0006457//protein folding;GO:0009987//cellular process;GO:0016021//integral component of membrane;GO:0031224//intrinsic component of membrane;GO:0016020//membrane;GO:0110165//cellular anatomical entity;GO:0140096//catalytic activity, acting on a protein;GO:0016859//cis-trans isomerase activity;GO:0003824//catalytic activity;GO:0016853//isomerase activity;GO:0003755//peptidyl-prolyl cis-trans is…
26234038	BGI_novel_T000831,XM_014677462.1	Known_gene	NW_014574584.1	+	2224	23.88	25.7	18.87	19.55	9.53	11.93	14.85	23.12	K00275//pyridoxamine 5'-phosphate oxidase [EC:1.4.3.5]+ko00750//Vitamin B6 metabolism+ko01240//Biosynthesis of cofactors+ko01100//Metabolic pathways;K05747//Wiskott-Aldrich syndrome protein;K00275//pyridoxamine 5'-phosphate oxidase [EC:1.4.3.5]+ko00750//Vitamin B6 metabolism+ko01240//Biosynthesis of cofactors+ko01100//Metabolic pathways	XP_014532948.1|4.2e-219|hypothetical protein PDIP_57220 [Penicillium digitatum Pd1]	GO:0010181//FMN binding;GO:0043167//ion binding;GO:1901363//heterocyclic compound binding;GO:0097159//organic cyclic compound binding;GO:0097367//carbohydrate derivative binding;GO:0036094//small molecule binding;GO:0005488//binding;GO:0000166//nucleotide binding;GO:0043168//anion binding;GO:1901265//nucleoside phosphate binding;GO:0032553//ribonucleotide binding;
26236988	XM_014675076.1	Known_gene	NW_014574581.1	-	1248	44.73	44.17	49.71	49.13	46.7	42.62	45.19	51.96	K00987//mRNA guanylyltransferase [EC:2.7.7.50]	XP_014530562.1|1.4e-247|mRNA-capping enzyme subunit alpha [Penicillium digitatum Pd1]	GO:0006139//nucleobase-containing compound metabolic process;GO:0006396//RNA processing;GO:0009452//7-methylguanosine RNA capping;GO:0090304//nucleic acid metabolic process;GO:0016070//RNA metabolic process;GO:0009987//cellular process;GO:0034641//cellular nitrogen compound metabolic process;GO:0071704//organic substance metabolic process;GO:0006397//mRNA processing;GO:0016071//mRNA metabolic pro…
26228506	XM_014683446.1	Known_gene	NW_014574624.1	-	2157	27.44	27.96	17.43	18.46	21.49	19.54	17.18	18.18	K06641//serine/threonine-protein kinase CHEK2 [EC:2.7.11.1]+ko04111//Cell cycle - yeast	XP_014538932.1|0.0e+00|Cell-cycle checkpoint protein kinase, putative [Penicillium digitatum Pd1]	GO:0016772//transferase activity, transferring phosphorus-containing groups;GO:0003824//catalytic activity;GO:0005524//ATP binding;GO:0043168//anion binding;GO:0000166//nucleotide binding;GO:0032553//ribonucleotide binding;GO:0036094//small molecule binding;GO:0097367//carbohydrate derivative binding;GO:1901265//nucleoside phosphate binding;GO:0043167//ion binding;GO:0030554//adenyl nucleotide bi…
26231416	XM_014681071.1	Known_gene	NW_014574610.1	-	690	0	0	29.33	0	0	0	0	0	K00860//adenylylsulfate kinase [EC:2.7.1.25]+ko00920//Sulfur metabolism+ko00230//Purine metabolism+ko01100//Metabolic pathways	EKV17419.1|7.2e-115|Adenylyl-sulfate kinase [Penicillium digitatum PHI26]	GO:0044249//cellular biosynthetic process;GO:0009058//biosynthetic process;GO:0000103//sulfate assimilation;GO:0044237//cellular metabolic process;GO:0008152//metabolic process;GO:0070813//hydrogen sulfide metabolic process;GO:0070814//hydrogen sulfide biosynthetic process;GO:0009987//cellular process;GO:0044272//sulfur compound biosynthetic process;GO:0006790//sulfur compound metabolic process;G…
26228581	XM_014683521.1	Known_gene	NW_014574624.1	+	1440	3.28	2.88	2.57	2.7	1.05	0.59	1.39	2.55	K01533//Cu2+-exporting ATPase [EC:3.6.3.4];K11231//osomolarity two-component system, sensor histidine kinase SLN1 [EC:2.7.13.3]+ko04011//MAPK signaling pathway - yeast+ko04139//Mitophagy - yeast;K17866//diphthamide biosynthesis protein 2;K02835//peptide chain release factor 1	XP_014539007.1|1.4e-261|MFS monocarboxylate transporter, putative [Penicillium digitatum Pd1]	GO:0016021//integral component of membrane;GO:0110165//cellular anatomical entity;GO:0031224//intrinsic component of membrane;GO:0016020//membrane;GO:0022857//transmembrane transporter activity;GO:0005215//transporter activity;
26230184	XM_014682066.1	Known_gene	NW_014574615.1	-	1943	17.12	15.75	17.92	18.3	19.66	17.11	14.78	23.35	K01193//beta-fructofuranosidase [EC:3.2.1.26]+ko01100//Metabolic pathways+ko00052//Galactose metabolism+ko00500//Starch and sucrose metabolism+ko01110//Biosynthesis of secondary metabolites	XP_014537552.1|0.0e+00|Putative intracellular invertase [Penicillium digitatum Pd1]	GO:0044238//primary metabolic process;GO:0071704//organic substance metabolic process;GO:0008152//metabolic process;GO:0005975//carbohydrate metabolic process;GO:0003824//catalytic activity;GO:0016798//hydrolase activity, acting on glycosyl bonds;GO:0016787//hydrolase activity;GO:0004553//hydrolase activity, hydrolyzing O-glycosyl compounds;
26228870	XM_014683236.1	Known_gene	NW_014574623.1	-	1067	0	0.08	0	0	0.16	0.08	0.08	0.08	K10955//mucin-2;K19851//flocculation protein FLO11+ko04011//MAPK signaling pathway - yeast	XP_014538722.1|6.8e-200|hypothetical protein PDIP_05470 [Penicillium digitatum Pd1]	NA
26231899	BGI_novel_T001587,XM_014679927.1	Known_gene	NW_014574591.1	-	3129	29.77	30.94	23.55	25.79	27.9	27.7	27.99	41.15	K04567//lysyl-tRNA synthetase, class II [EC:6.1.1.6]+ko00970//Aminoacyl-tRNA biosynthesis;K03145//transcription elongation factor S-II;K14960//COMPASS component SPP1;K04567//lysyl-tRNA synthetase, class II [EC:6.1.1.6]+ko00970//Aminoacyl-tRNA biosynthesis;K03145//transcription elongation factor S-II;K12778//meiosis-specific protein+ko04113//Meiosis - yeast	XP_014535413.1|0.0e+00|hypothetical protein PDIP_35810 [Penicillium digitatum Pd1]	GO:1901576//organic substance biosynthetic process;GO:0044237//cellular metabolic process;GO:0034654//nucleobase-containing compound biosynthetic process;GO:0044249//cellular biosynthetic process;GO:0046483//heterocycle metabolic process;GO:0018130//heterocycle biosynthetic process;GO:0097659//nucleic acid-templated transcription;GO:0006807//nitrogen compound metabolic process;GO:0006139//nucleob…
26236944	BGI_novel_T000136,XM_014675193.1	Known_gene	NW_014574582.1	+	3766	9.32	8.19	4.3	4.06	4.98	5.24	5.69	6.52	NA	XP_014530679.1|2.4e-183|hypothetical protein PDIP_86300 [Penicillium digitatum Pd1]	GO:0097159//organic cyclic compound binding;GO:1901363//heterocyclic compound binding;GO:0005515//protein binding;GO:0003677//DNA binding;GO:0046983//protein dimerization activity;GO:0003676//nucleic acid binding;GO:0005488//binding;
26231518	XM_014680569.1	Known_gene	NW_014574605.1	+	2385	44.41	42.47	37.83	36.82	61.46	66.32	48.2	71.01	K16342//cytosolic phospholipase A2 [EC:3.1.1.4]+ko01100//Metabolic pathways+ko00592//alpha-Linolenic acid metabolism+ko00591//Linoleic acid metabolism+ko00590//Arachidonic acid metabolism+ko01110//Biosynthesis of secondary metabolites+ko00564//Glycerophospholipid metabolism+ko00565//Ether lipid metabolism	XP_014536055.1|0.0e+00|Phospholipase A2 (PlaA), putative [Penicillium digitatum Pd1]	GO:0044255//cellular lipid metabolic process;GO:0044238//primary metabolic process;GO:0008152//metabolic process;GO:0006796//phosphate-containing compound metabolic process;GO:0009395//phospholipid catabolic process;GO:0009987//cellular process;GO:0016042//lipid catabolic process;GO:0044248//cellular catabolic process;GO:0046434//organophosphate catabolic process;GO:0044237//cellular metabolic pr…
26230639	XM_014681312.1	Known_gene	NW_014574612.1	+	1684	40.04	42.2	20.77	22.85	19.55	17.07	32.93	31.62	K19849//signaling mucin MSB2+ko04011//MAPK signaling pathway - yeast;K01183//chitinase [EC:3.2.1.14]+ko00520//Amino sugar and nucleotide sugar metabolism+ko01100//Metabolic pathways;K19898//alpha-agglutinin	XP_014536798.1|0.0e+00|Protein pns1 [Penicillium digitatum Pd1]	GO:0110165//cellular anatomical entity;GO:0016020//membrane;GO:0031224//intrinsic component of membrane;GO:0016021//integral component of membrane;
26231026	XM_014680681.1	Known_gene	NW_014574610.1	+	1523	0.79	0.65	0.72	0.99	1.42	1.91	0.94	1.53	K08165//MFS transporter, DHA2 family, multidrug resistance protein	XP_016595994.1|7.3e-264|Major facilitator superfamily domain, general substrate transporter [Penicillium expansum]	GO:0016021//integral component of membrane;GO:0031224//intrinsic component of membrane;GO:0110165//cellular anatomical entity;GO:0016020//membrane;GO:0022857//transmembrane transporter activity;GO:0005215//transporter activity;
26229363	XM_014682939.1	Known_gene	NW_014574621.1	-	1278	0	0	0	0	0	0	0	0.15	NA	XP_014538425.1|8.7e-195|hypothetical protein PDIP_10400 [Penicillium digitatum Pd1]	GO:0016020//membrane;GO:0031224//intrinsic component of membrane;GO:0110165//cellular anatomical entity;GO:0016021//integral component of membrane;
26236724	XM_014677080.1	Known_gene	NW_014574583.1	-	1280	0.28	0.07	0.2	0.14	0.48	0.35	0.48	0.27	K00767//nicotinate-nucleotide pyrophosphorylase (carboxylating) [EC:2.4.2.19]+ko01240//Biosynthesis of cofactors+ko01100//Metabolic pathways+ko00760//Nicotinate and nicotinamide metabolism;K23010//metalloendopeptidase OMA1, mitochondrial [EC:3.4.24.-]	XP_014532566.1|3.4e-232|Endo-1,3(4)-beta-glucanase, putative [Penicillium digitatum Pd1]	GO:0005975//carbohydrate metabolic process;GO:0008152//metabolic process;GO:0071704//organic substance metabolic process;GO:0044238//primary metabolic process;GO:0005488//binding;GO:0003824//catalytic activity;GO:0016798//hydrolase activity, acting on glycosyl bonds;GO:0016787//hydrolase activity;GO:0030246//carbohydrate binding;GO:0004553//hydrolase activity, hydrolyzing O-glycosyl compounds;
26229444	XM_014683020.1	Known_gene	NW_014574621.1	+	2486	5.16	4.73	22.48	24.32	9.43	8.92	41.88	47.35	NA	XP_014538506.1|0.0e+00|Regulatory protein alcR [Penicillium digitatum Pd1]	GO:0005634//nucleus;GO:0043229//intracellular organelle;GO:0005622//intracellular anatomical structure;GO:0110165//cellular anatomical entity;GO:0043226//organelle;GO:0043227//membrane-bounded organelle;GO:0043231//intracellular membrane-bounded organelle;GO:0005488//binding;GO:0043167//ion binding;GO:0046872//metal ion binding;GO:0016903//oxidoreductase activity, acting on the aldehyde or oxo gr…
BGI_novel_G000023	BGI_novel_T000595	Novel_gene	NW_014574583.1	-	3487	1.31	1.57	1.02	1.22	2.31	2.6	0.82	0.68	K01881//prolyl-tRNA synthetase [EC:6.1.1.15]+ko00970//Aminoacyl-tRNA biosynthesis;K09248//proline utilization trans-activator	NA	GO:0010467//gene expression;GO:1901362//organic cyclic compound biosynthetic process;GO:0044237//cellular metabolic process;GO:0097659//nucleic acid-templated transcription;GO:0032774//RNA biosynthetic process;GO:0016070//RNA metabolic process;GO:0043170//macromolecule metabolic process;GO:0044271//cellular nitrogen compound biosynthetic process;GO:0044249//cellular biosynthetic process;GO:000905…
26229245	BGI_novel_T002483,XM_014682821.1	Known_gene	NW_014574621.1	-	4029	29.42	29.78	24.96	25.95	34.23	31.58	34.01	27.45	K07975//Rho family, other;K23735//lipoyl(octanoyl) transferase 2 [EC:2.3.1.181]+ko01240//Biosynthesis of cofactors+ko01100//Metabolic pathways+ko00785//Lipoic acid metabolism	XP_014538307.1|5.5e-109|GTPase Rho2 [Penicillium digitatum Pd1]	GO:0035556//intracellular signal transduction;GO:0050794//regulation of cellular process;GO:0050789//regulation of biological process;GO:0050896//response to stimulus;GO:0071704//organic substance metabolic process;GO:0006807//nitrogen compound metabolic process;GO:0044238//primary metabolic process;GO:0018193//peptidyl-amino acid modification;GO:0018205//peptidyl-lysine modification;GO:0044260//…
26233196	BGI_novel_T001106,XM_014678387.1	Known_gene	NW_014574585.1	-	2653	20.13	20.94	23.08	28.12	34.98	31.19	29.9	32.96	K05546//mannosyl-oligosaccharide alpha-1,3-glucosidase [EC:3.2.1.207]+ko04141//Protein processing in endoplasmic reticulum+ko01100//Metabolic pathways+ko00510//N-Glycan biosynthesis;K23679//solute carrier family 66, member 2;K05546//mannosyl-oligosaccharide alpha-1,3-glucosidase [EC:3.2.1.207]+ko04141//Protein processing in endoplasmic reticulum+ko01100//Metabolic pathways+ko00510//N-Glycan biosy…	XP_014533873.1|6.7e-161|PQ loop repeat protein [Penicillium digitatum Pd1]	GO:0031224//intrinsic component of membrane;GO:0110165//cellular anatomical entity;GO:0016021//integral component of membrane;GO:0016020//membrane;
26231434	BGI_novel_T001942,XM_014681089.1	Known_gene	NW_014574610.1	+	1177	85.6	93.72	89.85	91.61	91.78	95.65	88.81	68.24	K04797//prefoldin alpha subunit;K04797//prefoldin alpha subunit	XP_014536575.1|8.7e-110|hypothetical protein PDIP_31140 [Penicillium digitatum Pd1]	GO:0009987//cellular process;GO:0006457//protein folding;GO:0032991//protein-containing complex;GO:0016272//prefoldin complex;GO:0051082//unfolded protein binding;GO:0005488//binding;GO:0005515//protein binding;
26235845	XM_014676200.1	Known_gene	NW_014574583.1	-	687	134.03	138.11	157.29	150.95	182.95	184.82	150.91	168.18	NA	XP_014531686.1|9.4e-129|hypothetical protein PDIP_75290 [Penicillium digitatum Pd1]	GO:0043167//ion binding;GO:0003676//nucleic acid binding;GO:0005488//binding;GO:0008270//zinc ion binding;GO:0097159//organic cyclic compound binding;GO:0046983//protein dimerization activity;GO:0046872//metal ion binding;GO:0043169//cation binding;GO:0005515//protein binding;GO:1901363//heterocyclic compound binding;GO:0046914//transition metal ion binding;
26236653	XM_014677009.1	Known_gene	NW_014574583.1	+	492	25.83	20.75	17.63	23.37	30.97	31.75	21.81	19.06	K14404//cleavage and polyadenylation specificity factor subunit 4+ko03015//mRNA surveillance pathway	XP_014532495.1|5.2e-89|hypothetical protein PDIP_83390 [Penicillium digitatum Pd1]	GO:0043169//cation binding;GO:0046872//metal ion binding;GO:0005488//binding;GO:0003824//catalytic activity;GO:0043167//ion binding;
26234947	XM_014675302.1	Known_gene	NW_014574583.1	+	1892	51.46	57.2	29.07	29.92	38.63	35.42	20.96	18.74	K14026//SEL1 protein+ko04141//Protein processing in endoplasmic reticulum;K14848//ribosome assembly protein RRB1	XP_014530788.1|8.5e-209|WD repeat protein [Penicillium digitatum Pd1]	NA
26236557	XM_014676912.1	Known_gene	NW_014574583.1	-	105	NA	NA	NA	NA	NA	NA	NA	NA	NA	XP_014532398.1|2.7e-11|Small nuclear ribonucleoprotein (LSM5), putative [Penicillium digitatum Pd1]	NA
26228371	XM_014683311.1,BGI_novel_T002614	Known_gene	NW_014574624.1	-	1445	90.65	79.28	68.12	63.91	94.69	92.7	81.93	78.96	K18159//NADH dehydrogenase [ubiquinone] 1 alpha subcomplex assembly factor 1;K18159//NADH dehydrogenase [ubiquinone] 1 alpha subcomplex assembly factor 1	XP_014538797.1|1.0e-192|hypothetical protein PDIP_00480 [Penicillium digitatum Pd1]	GO:0065003//protein-containing complex assembly;GO:0071840//cellular component organization or biogenesis;GO:0009987//cellular process;GO:0006996//organelle organization;GO:0007005//mitochondrion organization;GO:0010257//NADH dehydrogenase complex assembly;GO:0022607//cellular component assembly;GO:0032981//mitochondrial respiratory chain complex I assembly;GO:0033108//mitochondrial respiratory c…
26233099	XM_014678290.1	Known_gene	NW_014574585.1	+	733	0	0	0	0	0.13	0.26	0.13	0	NA	CRL27982.1|3.5e-83|unnamed protein product [Penicillium camemberti]	GO:0016020//membrane;GO:0110165//cellular anatomical entity;GO:0016021//integral component of membrane;GO:0031224//intrinsic component of membrane;
26235509	BGI_novel_T000355,XM_014675864.1	Known_gene	NW_014574583.1	-	867	123.79	136	115.49	115.61	143.41	132.76	141.68	123.34	K01077//alkaline phosphatase [EC:3.1.3.1]+ko01240//Biosynthesis of cofactors+ko01100//Metabolic pathways+ko00790//Folate biosynthesis+ko00730//Thiamine metabolism;K09008//NADH dehydrogenase [ubiquinone] 1 alpha subcomplex assembly factor 3;K01077//alkaline phosphatase [EC:3.1.3.1]+ko01240//Biosynthesis of cofactors+ko01100//Metabolic pathways+ko00790//Folate biosynthesis+ko00730//Thiamine metabol…	XP_014531350.1|7.9e-165|hypothetical protein PDIP_71930 [Penicillium digitatum Pd1]	GO:0016043//cellular component organization;GO:0009987//cellular process;GO:0006996//organelle organization;GO:0044085//cellular component biogenesis;GO:0033108//mitochondrial respiratory chain complex assembly;GO:0071840//cellular component organization or biogenesis;GO:0065003//protein-containing complex assembly;GO:0010257//NADH dehydrogenase complex assembly;GO:0022607//cellular component ass…
26231618	XM_014680416.1	Known_gene	NW_014574601.1	-	462	23.85	24.36	23.01	20.39	29.95	35.38	34.5	23.41	K11270//chromosome transmission fidelity protein 8	XP_014535902.1|4.0e-83|hypothetical protein PDIP_32980 [Penicillium digitatum Pd1]	GO:0016043//cellular component organization;GO:0051276//chromosome organization;GO:0007059//chromosome segregation;GO:0098813//nuclear chromosome segregation;GO:0000280//nuclear division;GO:0007064//mitotic sister chromatid cohesion;GO:0000070//mitotic sister chromatid segregation;GO:0007049//cell cycle;GO:0071840//cellular component organization or biogenesis;GO:0007062//sister chromatid cohesio…
26237231	XM_014674833.1	Known_gene	NW_014574572.1	-	1561	37.2	36.47	36.63	39.56	93.54	88.07	43.85	41.18	K00818//acetylornithine aminotransferase [EC:2.6.1.11]+ko00220//Arginine biosynthesis+ko01100//Metabolic pathways+ko01230//Biosynthesis of amino acids+ko01110//Biosynthesis of secondary metabolites+ko01210//2-Oxocarboxylic acid metabolism	XP_014530319.1|8.2e-276|Acetylornithine aminotransferase [Penicillium digitatum Pd1]	GO:0006807//nitrogen compound metabolic process;GO:0044237//cellular metabolic process;GO:0019752//carboxylic acid metabolic process;GO:0009987//cellular process;GO:0006082//organic acid metabolic process;GO:1901605//alpha-amino acid metabolic process;GO:0009064//glutamine family amino acid metabolic process;GO:0006520//cellular amino acid metabolic process;GO:0044238//primary metabolic process;G…
26228636	XM_014683576.1	Known_gene	NW_014574624.1	-	2507	1.48	1.52	0.9	1.33	1.88	1.02	1.04	0.75	K10858//DNA mismatch repair protein PMS2+ko03430//Mismatch repair	XP_014539062.1|0.0e+00|DNA mismatch repair protein, putative [Penicillium digitatum Pd1]	GO:0006139//nucleobase-containing compound metabolic process;GO:0006259//DNA metabolic process;GO:0043170//macromolecule metabolic process;GO:0009987//cellular process;GO:0044238//primary metabolic process;GO:0006725//cellular aromatic compound metabolic process;GO:0008152//metabolic process;GO:0033554//cellular response to stress;GO:0044237//cellular metabolic process;GO:0051716//cellular respon…
26237048	XM_014675031.1	Known_gene	NW_014574580.1	+	378	0	0	0	0.29	0	0	0	0	NA	XP_014530517.1|1.3e-66|hypothetical protein PDIP_87340 [Penicillium digitatum Pd1]	NA
26236605	BGI_novel_T000680,XM_014676960.1	Known_gene	NW_014574583.1	-	2201	66.13	66.2	111.95	106.47	147.31	137.73	77.18	99.97	K21543//transcription factor CRZ1;K21543//transcription factor CRZ1	XP_014532446.1|0.0e+00|C2H2 zinc finger protein [Penicillium digitatum Pd1]	GO:0043226//organelle;GO:0005634//nucleus;GO:0043227//membrane-bounded organelle;GO:0043229//intracellular organelle;GO:0043231//intracellular membrane-bounded organelle;GO:0110165//cellular anatomical entity;GO:0005622//intracellular anatomical structure;GO:0097159//organic cyclic compound binding;GO:0003676//nucleic acid binding;GO:1901363//heterocyclic compound binding;GO:0005488//binding;
26235887	BGI_novel_T000467,XM_014676242.1	Known_gene	NW_014574583.1	+	3049	85.8	97.09	59.4	60.36	33.08	37.35	55.74	82.65	K15692//E3 ubiquitin-protein ligase RNF13 [EC:2.3.2.27];K15706//E3 ubiquitin-protein ligase RNF167 [EC:2.3.2.27];K15692//E3 ubiquitin-protein ligase RNF13 [EC:2.3.2.27];K15706//E3 ubiquitin-protein ligase RNF167 [EC:2.3.2.27]	XP_014531728.1|0.0e+00|hypothetical protein PDIP_75710 [Penicillium digitatum Pd1]	GO:0031224//intrinsic component of membrane;GO:0110165//cellular anatomical entity;GO:0016021//integral component of membrane;GO:0016020//membrane;GO:0008233//peptidase activity;GO:0003824//catalytic activity;GO:0016787//hydrolase activity;GO:0140096//catalytic activity, acting on a protein;
26235790	XM_014676145.1	Known_gene	NW_014574583.1	-	1609	0.46	0.11	0.15	0.2	0.15	0.05	0.1	0.1	K00129//aldehyde dehydrogenase (NAD(P)+) [EC:1.2.1.5]+ko00410//beta-Alanine metabolism+ko00010//Glycolysis / Gluconeogenesis+ko01100//Metabolic pathways+ko00350//Tyrosine metabolism+ko00340//Histidine metabolism+ko01110//Biosynthesis of secondary metabolites+ko00360//Phenylalanine metabolism	XP_014531631.1|8.8e-289|Aldehyde dehydrogenase [Penicillium digitatum Pd1]	GO:0016620//oxidoreductase activity, acting on the aldehyde or oxo group of donors, NAD or NADP as acceptor;GO:0016491//oxidoreductase activity;GO:0003824//catalytic activity;GO:0016903//oxidoreductase activity, acting on the aldehyde or oxo group of donors;
26229804	XM_014682164.1	Known_gene	NW_014574616.1	-	1692	60.07	51.6	48.16	45.25	113.08	111.75	42.08	34.09	K11493//regulator of chromosome condensation	XP_014537650.1|0.0e+00|Ran exchange factor Prp20/Pim1, putative [Penicillium digitatum Pd1]	NA
26230706	BGI_novel_T002037,XM_014681379.1	Known_gene	NW_014574612.1	+	6809	52.53	53.58	73.14	74.64	46.61	49.44	60.58	74.3	K14950//manganese-transporting P-type ATPase [EC:3.6.3.-];K14950//manganese-transporting P-type ATPase [EC:7.2.2.-]	XP_014536865.1|0.0e+00|Cation transporting ATPase, putative [Penicillium digitatum Pd1]	GO:0006810//transport;GO:0051179//localization;GO:0006811//ion transport;GO:0006812//cation transport;GO:0051234//establishment of localization;GO:0016021//integral component of membrane;GO:0031224//intrinsic component of membrane;GO:0016020//membrane;GO:0110165//cellular anatomical entity;GO:0097367//carbohydrate derivative binding;GO:0016817//hydrolase activity, acting on acid anhydrides;GO:004…
26235811	XM_014676166.1	Known_gene	NW_014574583.1	-	2214	90.2	91.15	143.96	143.81	69.21	71.25	114.19	138.78	K03362//F-box and WD-40 domain protein 1/11+ko04120//Ubiquitin mediated proteolysis	XP_014531652.1|0.0e+00|hypothetical protein PDIP_74950 [Penicillium digitatum Pd1]	NA
26229746	XM_014682550.1	Known_gene	NW_014574617.1	+	317	0.59	0.52	0	0	0	0	0	0.74	K16261//yeast amino acid transporter	XP_014538036.1|3.4e-51|General amino acid permease (Agp2) [Penicillium digitatum Pd1]	GO:0051179//localization;GO:0009987//cellular process;GO:0055085//transmembrane transport;GO:0006810//transport;GO:0051234//establishment of localization;GO:0110165//cellular anatomical entity;GO:0031224//intrinsic component of membrane;GO:0016021//integral component of membrane;GO:0016020//membrane;GO:0022857//transmembrane transporter activity;GO:0005215//transporter activity;
26229556	XM_014682360.1	Known_gene	NW_014574617.1	-	1632	37.32	41.63	31.04	32.64	36.46	34.64	35.72	36.09	K06013//STE24 endopeptidase [EC:3.4.24.84]+ko00900//Terpenoid backbone biosynthesis+ko01110//Biosynthesis of secondary metabolites	OQD74132.1|1.0e-238|hypothetical protein PENDEC_c012G04650 [Penicillium decumbens]	GO:0051604//protein maturation;GO:0071704//organic substance metabolic process;GO:0043170//macromolecule metabolic process;GO:0016485//protein processing;GO:0010467//gene expression;GO:0080120//CAAX-box protein maturation;GO:0006508//proteolysis;GO:0009987//cellular process;GO:0071586//CAAX-box protein processing;GO:0044237//cellular metabolic process;GO:0044267//cellular protein metabolic proces…
26233005	XM_014679079.1,BGI_novel_T001329	Known_gene	NW_014574588.1	-	3667	83.69	71.29	93.49	107.64	90.23	86.77	155.14	123.22	K00600//glycine hydroxymethyltransferase [EC:2.1.2.1]+ko01240//Biosynthesis of cofactors+ko00680//Methane metabolism+ko00670//One carbon pool by folate+ko01100//Metabolic pathways+ko01230//Biosynthesis of amino acids+ko01110//Biosynthesis of secondary metabolites+ko00460//Cyanoamino acid metabolism+ko00260//Glycine, serine and threonine metabolism+ko01200//Carbon metabolism+ko00630//Glyoxylate an…	XP_014534565.1|6.7e-303|Serine hydroxymethyltransferase [Penicillium digitatum Pd1]	GO:0006807//nitrogen compound metabolic process;GO:0044237//cellular metabolic process;GO:0032259//methylation;GO:0008652//cellular amino acid biosynthetic process;GO:0006520//cellular amino acid metabolic process;GO:0043603//cellular amide metabolic process;GO:0006575//cellular modified amino acid metabolic process;GO:0006730//one-carbon metabolic process;GO:0006760//folic acid-containing compou…
26229906	BGI_novel_T002321,XM_014682266.1	Known_gene	NW_014574616.1	-	1603	0.07	0.27	1.87	1.27	6.26	7.64	1.02	1.92	K06110//exocyst complex component 3;K01811//alpha-D-xyloside xylohydrolase [EC:3.2.1.177];K00108//choline dehydrogenase [EC:1.1.99.1]+ko01100//Metabolic pathways+ko00260//Glycine, serine and threonine metabolism;K06123//1-acylglycerone phosphate reductase [EC:1.1.1.101]+ko01100//Metabolic pathways+ko00564//Glycerophospholipid metabolism+ko00565//Ether lipid metabolism;K02920//large subunit riboso…	XP_014537752.1|6.1e-207|hypothetical protein PDIP_15830 [Penicillium digitatum Pd1]	GO:0031224//intrinsic component of membrane;GO:0016020//membrane;GO:0110165//cellular anatomical entity;GO:0016021//integral component of membrane;
26229257	XM_014682833.1	Known_gene	NW_014574621.1	+	1672	0.15	0.23	0	0	0	0.08	0.07	0.16	K00133//aspartate-semialdehyde dehydrogenase [EC:1.2.1.11]+ko00300//Lysine biosynthesis+ko01100//Metabolic pathways+ko01230//Biosynthesis of amino acids+ko01110//Biosynthesis of secondary metabolites+ko01210//2-Oxocarboxylic acid metabolism+ko00261//Monobactam biosynthesis+ko00260//Glycine, serine and threonine metabolism+ko00270//Cysteine and methionine metabolism	XP_014538319.1|6.0e-249|Aspartate-semialdehyde dehydrogenase [Penicillium digitatum Pd1]	GO:0043436//oxoacid metabolic process;GO:0016053//organic acid biosynthetic process;GO:0044283//small molecule biosynthetic process;GO:0019752//carboxylic acid metabolic process;GO:0044249//cellular biosynthetic process;GO:0006807//nitrogen compound metabolic process;GO:0008652//cellular amino acid biosynthetic process;GO:1901566//organonitrogen compound biosynthetic process;GO:0044281//small mol…
26236321	XM_014676676.1	Known_gene	NW_014574583.1	-	414	NA	NA	NA	NA	NA	NA	NA	NA	NA	XP_014532162.1|1.6e-75|hypothetical protein PDIP_80050 [Penicillium digitatum Pd1]	GO:0051234//establishment of localization;GO:0045184//establishment of protein localization;GO:0046907//intracellular transport;GO:0042886//amide transport;GO:0070727//cellular macromolecule localization;GO:0008104//protein localization;GO:0033036//macromolecule localization;GO:0009987//cellular process;GO:0071705//nitrogen compound transport;GO:0071702//organic substance transport;GO:0006810//tr…
26234829	XM_014678253.1	Known_gene	NW_014574584.1	-	1023	98.46	96.45	72.92	79.7	135.83	142.54	101.77	79.94	K05747//Wiskott-Aldrich syndrome protein	XP_014533739.1|1.5e-171|hypothetical protein PDIP_65130 [Penicillium digitatum Pd1]	GO:0044238//primary metabolic process;GO:0046483//heterocycle metabolic process;GO:0050896//response to stimulus;GO:0044237//cellular metabolic process;GO:0034641//cellular nitrogen compound metabolic process;GO:0006807//nitrogen compound metabolic process;GO:0000725//recombinational repair;GO:0006996//organelle organization;GO:0006310//DNA recombination;GO:0009987//cellular process;GO:0071840//c…
26232907	XM_014679393.1	Known_gene	NW_014574589.1	-	414	NA	NA	NA	NA	NA	NA	NA	NA	NA	XP_014534879.1|1.1e-71|hypothetical protein PDIP_45900 [Penicillium digitatum Pd1]	NA
26236913	XM_014675162.1	Known_gene	NW_014574582.1	+	931	NA	NA	NA	NA	NA	NA	NA	NA	K01518//bis(5'-nucleosidyl)-tetraphosphatase [EC:3.6.1.17]+ko00230//Purine metabolism+ko01100//Metabolic pathways+ko00240//Pyrimidine metabolism;K03099//son of sevenless;K14538//nuclear GTP-binding protein+ko03008//Ribosome biogenesis in eukaryotes;K01522//bis(5'-adenosyl)-triphosphatase [EC:3.6.1.29]+ko00230//Purine metabolism+ko01100//Metabolic pathways	XP_014530648.1|1.0e-110|hypothetical protein PDIP_85990 [Penicillium digitatum Pd1]	GO:0003824//catalytic activity;
26236549	XM_014676904.1,BGI_novel_T000663	Known_gene	NW_014574583.1	+	2668	41.16	36.45	74.64	76.05	88.82	81.46	68.42	81.23	K08838//serine/threonine-protein kinase 24/25/MST4 [EC:2.7.11.1];K08838//serine/threonine-protein kinase 24/25/MST4 [EC:2.7.11.1]	XP_014532390.1|0.0e+00|Ste20-like serine/threonine protein kinase, putative [Penicillium digitatum Pd1]	GO:0097367//carbohydrate derivative binding;GO:0003824//catalytic activity;GO:0016740//transferase activity;GO:0016773//phosphotransferase activity, alcohol group as acceptor;GO:0000166//nucleotide binding;GO:0032559//adenyl ribonucleotide binding;GO:0004674//protein serine/threonine kinase activity;GO:0097159//organic cyclic compound binding;GO:0016772//transferase activity, transferring phospho…
26232580	XM_014679767.1	Known_gene	NW_014574590.1	+	1272	0.31	0.19	0	0.06	0.12	0.06	0.12	0.12	K22121//gliotoxin biosynthesis C-S lyase	XP_014535253.1|2.4e-250|hypothetical protein PDIP_42620 [Penicillium digitatum Pd1]	GO:0016021//integral component of membrane;GO:0031224//intrinsic component of membrane;GO:0110165//cellular anatomical entity;GO:0016020//membrane;
26236290	XM_014676645.1	Known_gene	NW_014574583.1	+	201	NA	NA	NA	NA	NA	NA	NA	NA	NA	XP_014532131.1|1.5e-29|hypothetical protein PDIP_79740 [Penicillium digitatum Pd1]	GO:0003824//catalytic activity;GO:0043169//cation binding;GO:0140096//catalytic activity, acting on a protein;GO:0043167//ion binding;GO:0019787//ubiquitin-like protein transferase activity;GO:0046872//metal ion binding;GO:0005488//binding;GO:0016740//transferase activity;GO:0004842//ubiquitin-protein transferase activity;
26235497	XM_014675852.1	Known_gene	NW_014574583.1	-	1276	13.73	15.96	43.62	44	37.42	35.5	28.94	36.62	NA	XP_014531338.1|1.6e-232|Alpha/beta hydrolase family protein, putative [Penicillium digitatum Pd1]	GO:0016021//integral component of membrane;GO:0031224//intrinsic component of membrane;GO:0110165//cellular anatomical entity;GO:0016020//membrane;GO:0003824//catalytic activity;GO:0016787//hydrolase activity;
26235124	XM_014675479.1,BGI_novel_T000224	Known_gene	NW_014574583.1	-	3871	14.05	13.61	17.25	18	17.78	13.52	11.26	14.56	K11422//histone-lysine N-methyltransferase SETD1 [EC:2.1.1.43]+ko00310//Lysine degradation+ko01100//Metabolic pathways;K11422//[histone H3]-lysine4 N-trimethyltransferase SETD1 [EC:2.1.1.354]+ko00310//Lysine degradation+ko01100//Metabolic pathways	XP_014530965.1|0.0e+00|Histone-lysine N-methyltransferase, H3 lysine-4 specific [Penicillium digitatum Pd1]	GO:0032259//methylation;GO:0008152//metabolic process;GO:0048188//Set1C/COMPASS complex;GO:0110165//cellular anatomical entity;GO:0043232//intracellular non-membrane-bounded organelle;GO:0034708//methyltransferase complex;GO:0043227//membrane-bounded organelle;GO:0005694//chromosome;GO:0043231//intracellular membrane-bounded organelle;GO:0005622//intracellular anatomical structure;GO:0035097//his…
26237247	BGI_novel_T000012,XM_014674849.1	Known_gene	NW_014574572.1	+	1148	79.24	86.02	77.08	74.21	110.39	99.91	97.59	91.77	K02258//cytochrome c oxidase assembly protein subunit 11+ko01100//Metabolic pathways+ko00190//Oxidative phosphorylation;K02258//cytochrome c oxidase assembly protein subunit 11+ko01100//Metabolic pathways+ko00190//Oxidative phosphorylation	XP_014530335.1|1.2e-90|Cytochrome c oxidase assembly protein Cox11, putative [Penicillium digitatum Pd1]	GO:0031975//envelope;GO:0043231//intracellular membrane-bounded organelle;GO:0043227//membrane-bounded organelle;GO:0031090//organelle membrane;GO:0005740//mitochondrial envelope;GO:0016021//integral component of membrane;GO:0016020//membrane;GO:0043229//intracellular organelle;GO:0043226//organelle;GO:0031967//organelle envelope;GO:0031966//mitochondrial membrane;GO:0019866//organelle inner memb…
26232484	XM_014679671.1	Known_gene	NW_014574590.1	+	855	239.16	229.17	217.34	214.65	247.41	235.02	221.78	209.94	K01288//carboxypeptidase D [EC:3.4.16.6]	XP_014535157.1|3.8e-113|hypothetical protein PDIP_41660 [Penicillium digitatum Pd1]	GO:0008152//metabolic process;GO:0032259//methylation;GO:0008168//methyltransferase activity;GO:0016740//transferase activity;GO:0016741//transferase activity, transferring one-carbon groups;GO:0003824//catalytic activity;
26234847	XM_014675202.1,BGI_novel_T000139	Known_gene	NW_014574583.1	+	3536	12.44	11.12	8.87	9.67	12.32	11.3	7.97	8.47	K09527//DnaJ homolog subfamily C member 7;K09506//DnaJ homolog subfamily A member 5;K09527//DnaJ homolog subfamily C member 7;K09506//DnaJ homolog subfamily A member 5	XP_014530688.1|0.0e+00|hypothetical protein PDIP_65310 [Penicillium digitatum Pd1]	NA
26229020	XM_014682596.1	Known_gene	NW_014574621.1	-	510	0.19	0.2	0.38	0.38	0.76	2.1	0.38	0.18	K01183//chitinase [EC:3.2.1.14]+ko00520//Amino sugar and nucleotide sugar metabolism+ko01100//Metabolic pathways	XP_002563131.1|6.9e-52|Pc20g06020 [Penicillium rubens Wisconsin 54-1255]	GO:0016020//membrane;GO:0110165//cellular anatomical entity;GO:0031224//intrinsic component of membrane;GO:0016021//integral component of membrane;
26228995	XM_014682571.1	Known_gene	NW_014574621.1	-	1098	11.21	12.25	9.46	9.34	21.97	21.57	7.65	9.81	NA	XP_014538057.1|4.6e-196|hypothetical protein PDIP_06720 [Penicillium digitatum Pd1]	GO:0043169//cation binding;GO:0005488//binding;GO:0046872//metal ion binding;GO:0046914//transition metal ion binding;GO:0008270//zinc ion binding;GO:0043167//ion binding;
26237056	XM_014675027.1	Known_gene	NW_014574579.1	-	1507	65.15	67.2	77.36	77.22	81.5	83.75	68.95	72.78	K03845//alpha-1,3-mannosyltransferase [EC:2.4.1.258]+ko01100//Metabolic pathways+ko00513//Various types of N-glycan biosynthesis+ko00510//N-Glycan biosynthesis	XP_014530513.1|6.4e-284|Prolyl 4-hydroxylase [Penicillium digitatum Pd1]	GO:0016491//oxidoreductase activity;GO:0048029//monosaccharide binding;GO:0043177//organic acid binding;GO:0043168//anion binding;GO:0046872//metal ion binding;GO:0005506//iron ion binding;GO:0031406//carboxylic acid binding;GO:0043167//ion binding;GO:0030246//carbohydrate binding;GO:0031418//L-ascorbic acid binding;GO:0016705//oxidoreductase activity, acting on paired donors, with incorporation …
26234808	XM_014678232.1	Known_gene	NW_014574584.1	+	705	84.86	72.85	151.7	140.45	226.88	236.65	163.99	145.43	K17415//small subunit ribosomal protein MRP21	XP_014533718.1|3.7e-128|hypothetical protein PDIP_64920 [Penicillium digitatum Pd1]	GO:0044237//cellular metabolic process;GO:0010467//gene expression;GO:1901564//organonitrogen compound metabolic process;GO:0006807//nitrogen compound metabolic process;GO:0043604//amide biosynthetic process;GO:0009058//biosynthetic process;GO:1901576//organic substance biosynthetic process;GO:1901566//organonitrogen compound biosynthetic process;GO:0009059//macromolecule biosynthetic process;GO:…
26230304	XM_014681671.1	Known_gene	NW_014574614.1	-	394	9.11	4.99	15.6	10.84	8.77	16.5	13.23	14.51	K07973//guanine nucleotide-binding protein subunit gamma, other+ko04011//MAPK signaling pathway - yeast	XP_014537157.1|8.9e-46|G-protein complex gamma subunit Ste18/GpgA [Penicillium digitatum Pd1]	GO:0007154//cell communication;GO:0032005//signal transduction involved in positive regulation of conjugation with cellular fusion;GO:0009987//cellular process;GO:0071444//cellular response to pheromone;GO:0046999//regulation of conjugation;GO:0065007//biological regulation;GO:0023052//signaling;GO:0051716//cellular response to stimulus;GO:0000749//response to pheromone triggering conjugation wit…
26228597	XM_014683537.1	Known_gene	NW_014574624.1	-	626	0	0.18	0	0	0.17	0	0	0	NA	XP_014539023.1|7.2e-103|hypothetical protein PDIP_02740 [Penicillium digitatum Pd1]	NA
26232299	XM_014680327.1	Known_gene	NW_014574591.1	+	2386	19.55	14.91	14.56	14.89	33.08	29.39	15.89	16.36	K10865//double-strand break repair protein MRE11+ko03440//Homologous recombination+ko03450//Non-homologous end-joining	XP_014535813.1|0.0e+00|Meiotic recombination protein Mre11 [Penicillium digitatum Pd1]	GO:0006139//nucleobase-containing compound metabolic process;GO:0007049//cell cycle;GO:0008152//metabolic process;GO:0006807//nitrogen compound metabolic process;GO:0006302//double-strand break repair;GO:0006259//DNA metabolic process;GO:0071704//organic substance metabolic process;GO:0006281//DNA repair;GO:0090304//nucleic acid metabolic process;GO:0051321//meiotic cell cycle;GO:0044237//cellula…
26232575	XM_014679762.1	Known_gene	NW_014574590.1	-	282	NA	NA	NA	NA	NA	NA	NA	NA	K22213//6-methylsalicylate decarboxylase [EC:4.1.1.52]	XP_014535248.1|2.9e-44|hypothetical protein PDIP_42570 [Penicillium digitatum Pd1]	GO:0005488//binding;GO:0005506//iron ion binding;GO:0046906//tetrapyrrole binding;GO:0016830//carbon-carbon lyase activity;GO:0046872//metal ion binding;GO:0016705//oxidoreductase activity, acting on paired donors, with incorporation or reduction of molecular oxygen;GO:0097159//organic cyclic compound binding;GO:0046914//transition metal ion binding;GO:0016787//hydrolase activity;GO:0016831//carb…
26230866	XM_014681215.1	Known_gene	NW_014574611.1	+	862	0.62	0.38	0.85	0.73	0.25	0.62	0.49	1.07	K22278//peptidoglycan-N-acetylglucosamine deacetylase [EC:3.5.1.104];K01452//chitin deacetylase [EC:3.5.1.41]+ko00520//Amino sugar and nucleotide sugar metabolism+ko01100//Metabolic pathways	XP_014536701.1|2.4e-135|Polysaccharide deacetylase family protein [Penicillium digitatum Pd1]	GO:0005975//carbohydrate metabolic process;GO:0071704//organic substance metabolic process;GO:0044238//primary metabolic process;GO:0008152//metabolic process;GO:0003824//catalytic activity;GO:0016810//hydrolase activity, acting on carbon-nitrogen (but not peptide) bonds;GO:0016787//hydrolase activity;
26232514	XM_014679701.1	Known_gene	NW_014574590.1	+	531	NA	NA	NA	NA	NA	NA	NA	NA	NA	XP_014535187.1|1.4e-95|hypothetical protein PDIP_41960 [Penicillium digitatum Pd1]	GO:0043169//cation binding;GO:0008270//zinc ion binding;GO:0043167//ion binding;GO:0046872//metal ion binding;GO:0005488//binding;GO:0046914//transition metal ion binding;
26228327	XM_014683267.1	Known_gene	NW_014574624.1	-	1535	1037.32	968.13	732.36	718.95	617.23	531.39	927.37	694.5	K03257//translation initiation factor 4A	OQE29949.1|2.2e-213|hypothetical protein PENSTE_c002G07435 [Penicillium steckii]	GO:0017111//nucleoside-triphosphatase activity;GO:0090079//translation regulator activity, nucleic acid binding;GO:0016818//hydrolase activity, acting on acid anhydrides, in phosphorus-containing anhydrides;GO:0003723//RNA binding;GO:0000166//nucleotide binding;GO:0032559//adenyl ribonucleotide binding;GO:0016817//hydrolase activity, acting on acid anhydrides;GO:0032555//purine ribonucleotide bin…
26235476	BGI_novel_T000348,XM_014675831.1	Known_gene	NW_014574583.1	+	2638	0.89	0.94	2.28	1.4	2.52	2.24	1.79	2.78	K11231//osomolarity two-component system, sensor histidine kinase SLN1 [EC:2.7.13.3]+ko04011//MAPK signaling pathway - yeast+ko04139//Mitophagy - yeast;K17866//diphthamide biosynthesis protein 2;K02835//peptide chain release factor 1;K00276//primary-amine oxidase [EC:1.4.3.21]+ko00410//beta-Alanine metabolism+ko01100//Metabolic pathways+ko00350//Tyrosine metabolism+ko01110//Biosynthesis of second…	XP_014531317.1|4.3e-255|MFS monocarboxylate transporter, putative [Penicillium digitatum Pd1]	GO:0110165//cellular anatomical entity;GO:0031224//intrinsic component of membrane;GO:0016021//integral component of membrane;GO:0016020//membrane;GO:0022857//transmembrane transporter activity;GO:0005215//transporter activity;
26232918	XM_014679404.1	Known_gene	NW_014574589.1	-	1529	898.69	839.8	1051.06	1024.84	628.63	675.76	883.3	881.02	K22020//mucin-19	XP_014534890.1|1.5e-261|hypothetical protein PDIP_46010 [Penicillium digitatum Pd1]	NA
26236534	XM_014676889.1,BGI_novel_T000660	Known_gene	NW_014574583.1	+	3996	15.14	16.06	10.78	12.75	13.53	12.16	10.68	13.46	K02332//DNA polymerase gamma 1 [EC:2.7.7.7]+ko04139//Mitophagy - yeast;K02332//DNA polymerase gamma 1 [EC:2.7.7.7]+ko04139//Mitophagy - yeast	OQE07357.1|0.0e+00|hypothetical protein PENVUL_c014G09777 [Penicillium vulpinum]	GO:0006260//DNA replication;GO:0009987//cellular process;GO:0044249//cellular biosynthetic process;GO:0008152//metabolic process;GO:0009058//biosynthetic process;GO:0009059//macromolecule biosynthetic process;GO:1901576//organic substance biosynthetic process;GO:0043170//macromolecule metabolic process;GO:0034645//cellular macromolecule biosynthetic process;GO:0044237//cellular metabolic process;…
26234787	XM_014678211.1	Known_gene	NW_014574584.1	+	2258	383.98	310.94	898	839.09	1073.29	1109.37	754.27	905.18	K04043//molecular chaperone DnaK+ko03018//RNA degradation	CDM27724.1|0.0e+00|Heat shock 70 kDa protein [Penicillium roqueforti FM164]	GO:0006457//protein folding;GO:0009987//cellular process;GO:0032559//adenyl ribonucleotide binding;GO:0030554//adenyl nucleotide binding;GO:0043167//ion binding;GO:0036094//small molecule binding;GO:0097367//carbohydrate derivative binding;GO:0032555//purine ribonucleotide binding;GO:0032553//ribonucleotide binding;GO:0005515//protein binding;GO:0035639//purine ribonucleoside triphosphate binding…
26231337	XM_014680992.1	Known_gene	NW_014574610.1	-	411	0	0	0	0	0	0	0.26	0	NA	XP_014536478.1|3.0e-74|hypothetical protein PDIP_30170 [Penicillium digitatum Pd1]	NA
26231593	XM_014680391.1	Known_gene	NW_014574601.1	+	294	0.47	0.48	0	0.45	0.9	0.45	0.45	0.44	K06001//tryptophan synthase beta chain [EC:4.2.1.20]+ko01100//Metabolic pathways+ko01230//Biosynthesis of amino acids+ko01110//Biosynthesis of secondary metabolites+ko00260//Glycine, serine and threonine metabolism+ko00400//Phenylalanine, tyrosine and tryptophan biosynthesis	XP_014535877.1|3.5e-48|hypothetical protein PDIP_32730 [Penicillium digitatum Pd1]	NA
26229502	XM_014683078.1	Known_gene	NW_014574621.1	+	723	0.12	0.12	0	0.12	0.12	0.12	0.12	0.12	K06018//endopolyphosphatase [EC:3.6.1.10];K01452//chitin deacetylase [EC:3.5.1.41]+ko00520//Amino sugar and nucleotide sugar metabolism+ko01100//Metabolic pathways	XP_014538564.1|5.4e-135|Polysaccharide deacetylase (NodB), putative [Penicillium digitatum Pd1]	GO:0008152//metabolic process;GO:0071704//organic substance metabolic process;GO:0005975//carbohydrate metabolic process;GO:0044238//primary metabolic process;GO:0016787//hydrolase activity;GO:0016810//hydrolase activity, acting on carbon-nitrogen (but not peptide) bonds;GO:0003824//catalytic activity;
26230597	XM_014681562.1	Known_gene	NW_014574613.1	-	1490	39.27	38.38	17.8	21.75	18.61	16.86	27.67	26.05	K08098//phosphatidylinositol glycan, class Z [EC:2.4.1.-]+ko00563//Glycosylphosphatidylinositol (GPI)-anchor biosynthesis	XP_014537048.1|1.1e-264|GPI mannosyltransferase 4 [Penicillium digitatum Pd1]	GO:0042175//nuclear outer membrane-endoplasmic reticulum membrane network;GO:0005789//endoplasmic reticulum membrane;GO:0110165//cellular anatomical entity;GO:0031090//organelle membrane;GO:0043226//organelle;GO:0012505//endomembrane system;GO:0043227//membrane-bounded organelle;GO:0031224//intrinsic component of membrane;GO:0016021//integral component of membrane;GO:0016020//membrane;GO:0016757/…
26236676	XM_014677032.1	Known_gene	NW_014574583.1	+	1417	3.51	4.03	3.2	2.74	5.33	4.42	1.99	3.39	K00306//sarcosine oxidase / L-pipecolate oxidase [EC:1.5.3.1 1.5.3.7]+ko00310//Lysine degradation+ko04146//Peroxisome+ko01100//Metabolic pathways+ko00260//Glycine, serine and threonine metabolism;K22213//6-methylsalicylate decarboxylase [EC:4.1.1.52]	XP_014532518.1|1.2e-262|Sarcosine oxidase [Penicillium digitatum Pd1]	GO:0016020//membrane;GO:0016021//integral component of membrane;GO:0110165//cellular anatomical entity;GO:0031224//intrinsic component of membrane;GO:0003824//catalytic activity;GO:0016491//oxidoreductase activity;
26229293	XM_014682869.1	Known_gene	NW_014574621.1	+	2555	0	0	0	0.04	0.29	0.07	0.04	0.04	K11594//ATP-dependent RNA helicase DDX3X [EC:3.6.4.13]	XP_014538355.1|0.0e+00|DEAD/DEAH box RNA helicase, putative [Penicillium digitatum Pd1]	GO:0016887//ATP hydrolysis activity;GO:0016818//hydrolase activity, acting on acid anhydrides, in phosphorus-containing anhydrides;GO:1901265//nucleoside phosphate binding;GO:0017111//nucleoside-triphosphatase activity;GO:0005524//ATP binding;GO:0003676//nucleic acid binding;GO:0016787//hydrolase activity;GO:0032559//adenyl ribonucleotide binding;GO:0032555//purine ribonucleotide binding;GO:00971…
26230297	BGI_novel_T002132,BGI_novel_T002131,XM_014681664.1	Known_gene	NW_014574614.1	-	2280	22.94	21.9	33.71	33.49	18.6	18.75	20.52	38.19	K21850//beta-glucan synthesis-associated protein KRE6;K00102//D-lactate dehydrogenase (cytochrome) [EC:1.1.2.4]+ko01100//Metabolic pathways+ko00620//Pyruvate metabolism;K09244//transcriptional regulatory protein AMDR;K00102//D-lactate dehydrogenase (cytochrome) [EC:1.1.2.4]+ko01100//Metabolic pathways+ko00620//Pyruvate metabolism;K09244//transcriptional regulatory protein AMDR	XP_014537150.1|8.0e-176|hypothetical protein PDIP_19740 [Penicillium digitatum Pd1]	GO:0032774//RNA biosynthetic process;GO:1901362//organic cyclic compound biosynthetic process;GO:0044260//cellular macromolecule metabolic process;GO:0034641//cellular nitrogen compound metabolic process;GO:0019438//aromatic compound biosynthetic process;GO:0043170//macromolecule metabolic process;GO:0034645//cellular macromolecule biosynthetic process;GO:0044271//cellular nitrogen compound biosy…
26229624	XM_014682428.1	Known_gene	NW_014574617.1	+	501	9.31	7.55	17.37	16.02	9.15	7.84	14.5	21.42	NA	XP_014537914.1|1.3e-90|hypothetical protein PDIP_13010 [Penicillium digitatum Pd1]	GO:0016021//integral component of membrane;GO:0016020//membrane;GO:0031224//intrinsic component of membrane;GO:0110165//cellular anatomical entity;GO:0016740//transferase activity;GO:0016741//transferase activity, transferring one-carbon groups;GO:0003824//catalytic activity;GO:0008168//methyltransferase activity;
26234129	XM_014677553.1	Known_gene	NW_014574584.1	+	1155	41.69	41.96	30.83	35.71	45.84	43.63	31.18	28.74	K12236//transcriptional repressor NF-X1	XP_014533039.1|5.5e-222|NF-X1 finger transcription factor, putative [Penicillium digitatum Pd1]	GO:0043231//intracellular membrane-bounded organelle;GO:0110165//cellular anatomical entity;GO:0005622//intracellular anatomical structure;GO:0043227//membrane-bounded organelle;GO:0005634//nucleus;GO:0043229//intracellular organelle;GO:0043226//organelle;GO:0097159//organic cyclic compound binding;GO:0008270//zinc ion binding;GO:1901363//heterocyclic compound binding;GO:0046914//transition metal…
26231797	XM_014679825.1	Known_gene	NW_014574591.1	-	2138	69.07	68.52	80.81	88.8	108.87	100.67	69.57	74.82	K06658//phosphate system positive regulatory protein PHO4+ko04111//Cell cycle - yeast	XP_014535311.1|0.0e+00|HLH transcription factor (PalcA), putative [Penicillium digitatum Pd1]	GO:0046983//protein dimerization activity;GO:0005488//binding;GO:0005515//protein binding;
26228939	BGI_novel_T002571,XM_014683143.1	Known_gene	NW_014574622.1	-	3202	145.78	139.63	103.79	115.42	126.01	107.19	82.55	86.99	K06174//ATP-binding cassette, sub-family E, member 1;K06174//ATP-binding cassette, sub-family E, member 1	XP_022491308.1|0.0e+00|hypothetical protein PENARI_c003G01554 [Penicillium arizonense]	GO:0016020//membrane;GO:0031224//intrinsic component of membrane;GO:0110165//cellular anatomical entity;GO:0016021//integral component of membrane;GO:0032555//purine ribonucleotide binding;GO:0030554//adenyl nucleotide binding;GO:0016887//ATP hydrolysis activity;GO:0022857//transmembrane transporter activity;GO:0005488//binding;GO:0016462//pyrophosphatase activity;GO:0045182//translation regulato…
26231124	XM_014680779.1	Known_gene	NW_014574610.1	+	839	3.84	4.4	6	6.55	7.07	8.54	1.62	2.85	K01253//microsomal epoxide hydrolase [EC:3.3.2.9];K02932//large subunit ribosomal protein L5e+ko03010//Ribosome	XP_014536265.1|5.5e-149|hypothetical protein PDIP_28040 [Penicillium digitatum Pd1]	GO:0003824//catalytic activity;GO:0016787//hydrolase activity;
26235208	XM_014675563.1	Known_gene	NW_014574583.1	-	1725	89.54	89.26	84.82	90.71	61.09	65.18	97.32	111.14	NA	XP_014531049.1|6.7e-248|hypothetical protein PDIP_68920 [Penicillium digitatum Pd1]	NA
26232442	XM_014679629.1	Known_gene	NW_014574590.1	-	102	NA	NA	NA	NA	NA	NA	NA	NA	NA	XP_014535115.1|1.6e-11|hypothetical protein PDIP_41240 [Penicillium digitatum Pd1]	NA
26235962	XM_014676317.1	Known_gene	NW_014574583.1	-	120	NA	NA	NA	NA	NA	NA	NA	NA	NA	XP_014531803.1|1.9e-13|hypothetical protein PDIP_76460 [Penicillium digitatum Pd1]	NA
26231090	XM_014680745.1,BGI_novel_T001844	Known_gene	NW_014574610.1	+	3469	33.39	35.91	52.49	50.14	70.04	68.15	44.48	63.38	K14309//nuclear pore complex protein Nup93+ko03013//Nucleocytoplasmic transport;K01497//GTP cyclohydrolase II [EC:3.5.4.25]+ko01240//Biosynthesis of cofactors+ko00740//Riboflavin metabolism+ko01100//Metabolic pathways+ko00790//Folate biosynthesis+ko01110//Biosynthesis of secondary metabolites	XP_014536231.1|0.0e+00|putative transcription factor [Penicillium digitatum Pd1]	NA
26231813	BGI_novel_T001569,XM_014679841.1	Known_gene	NW_014574591.1	-	9239	168.75	183.1	204.54	200.21	127.63	159.2	232.81	332.57	NA	XP_014535327.1|3.4e-246|hypothetical protein PDIP_34950 [Penicillium digitatum Pd1]	NA
26235651	XM_014676006.1	Known_gene	NW_014574583.1	-	1894	57.2	49.29	62.84	68.49	95.75	86.48	57.68	52.42	K14786//protein KRI1	XP_014531492.1|0.0e+00|Ribosome biogenesis protein Kri1 [Penicillium digitatum Pd1]	NA
26228867	XM_014683233.1,BGI_novel_T002594	Known_gene	NW_014574623.1	-	3743	53.25	50.71	44	44.73	58.4	56.88	48.22	45.77	K06176//tRNA pseudouridine13 synthase [EC:5.4.99.27];K06176//tRNA pseudouridine13 synthase [EC:5.4.99.27]	XP_014538719.1|0.0e+00|Pseudouridine synthase TruD/Pus7, putative [Penicillium digitatum Pd1]	GO:0006807//nitrogen compound metabolic process;GO:0090304//nucleic acid metabolic process;GO:0043170//macromolecule metabolic process;GO:0009451//RNA modification;GO:1901360//organic cyclic compound metabolic process;GO:0006139//nucleobase-containing compound metabolic process;GO:0001522//pseudouridine synthesis;GO:0034641//cellular nitrogen compound metabolic process;GO:0016070//RNA metabolic p…
26235792	BGI_novel_T000438,XM_014676147.1	Known_gene	NW_014574583.1	+	714	0.14	0.57	0	0.27	2.88	3.04	0	0.27	NA	XP_014531633.1|2.2e-74|hypothetical protein PDIP_74760 [Penicillium digitatum Pd1]	NA
26231864	XM_014679892.1	Known_gene	NW_014574591.1	+	1044	11.41	8.85	12.36	13.02	21.39	23.65	13.54	10.87	K22132//tRNA threonylcarbamoyladenosine dehydratase;K01525//bis(5'-nucleosyl)-tetraphosphatase (symmetrical) [EC:3.6.1.41]+ko00230//Purine metabolism+ko01100//Metabolic pathways	XP_014535378.1|7.2e-197|Ser/Thr protein phosphatase family protein [Penicillium digitatum Pd1]	GO:0016787//hydrolase activity;GO:0003824//catalytic activity;
26232044	XM_014680072.1	Known_gene	NW_014574591.1	+	363	NA	NA	NA	NA	NA	NA	NA	NA	NA	XP_014535558.1|3.0e-65|hypothetical protein PDIP_37260 [Penicillium digitatum Pd1]	NA
26231237	XM_014680892.1	Known_gene	NW_014574610.1	-	2286	22.16	21.61	13.84	13.6	19.23	15.24	13.39	14.52	K10736//minichromosome maintenance protein 10	XP_014536378.1|0.0e+00|DNA replication protein, putative [Penicillium digitatum Pd1]	GO:0009058//biosynthetic process;GO:0090304//nucleic acid metabolic process;GO:0034645//cellular macromolecule biosynthetic process;GO:0044237//cellular metabolic process;GO:0006139//nucleobase-containing compound metabolic process;GO:0006261//DNA-dependent DNA replication;GO:0006270//DNA replication initiation;GO:0006259//DNA metabolic process;GO:0034641//cellular nitrogen compound metabolic pro…
26233284	XM_014678475.1	Known_gene	NW_014574585.1	-	1165	3571.48	4131.3	2713.77	2718.02	3114.79	3158.64	2777.12	2624.7	K00616//transaldolase [EC:2.2.1.2]+ko00030//Pentose phosphate pathway+ko01100//Metabolic pathways+ko01230//Biosynthesis of amino acids+ko01110//Biosynthesis of secondary metabolites+ko01200//Carbon metabolism	XP_014533961.1|3.1e-178|Transaldolase [Penicillium digitatum Pd1]	GO:0051156//glucose 6-phosphate metabolic process;GO:0044237//cellular metabolic process;GO:0006098//pentose-phosphate shunt;GO:1901135//carbohydrate derivative metabolic process;GO:0019637//organophosphate metabolic process;GO:0005975//carbohydrate metabolic process;GO:0044238//primary metabolic process;GO:0006091//generation of precursor metabolites and energy;GO:0006793//phosphorus metabolic p…
26234605	XM_014678029.1	Known_gene	NW_014574584.1	-	1055	32.94	31.78	41	40.76	20.21	20.59	52.85	79.47	NA	XP_014533515.1|1.4e-138|Integral membrane protein, putative [Penicillium digitatum Pd1]	GO:0016020//membrane;GO:0110165//cellular anatomical entity;GO:0016021//integral component of membrane;GO:0031224//intrinsic component of membrane;
BGI_novel_G000050	BGI_novel_T001361	Novel_gene	NW_014574589.1	-	2924	4.23	3.85	4.93	6.22	15.2	12.96	3.39	4.52	K01210//glucan 1,3-beta-glucosidase [EC:3.2.1.58]+ko01100//Metabolic pathways+ko00500//Starch and sucrose metabolism;K20353//COPII coat assembly protein SEC16	NA	NA
26230814	XM_014681163.1	Known_gene	NW_014574611.1	-	1245	16.41	16.71	7.74	6.9	9.72	10.3	12.38	10.1	NA	XP_014536649.1|1.1e-239|NAD binding Rossmann fold oxidoreductase, putative [Penicillium digitatum Pd1]	GO:0003824//catalytic activity;GO:0016491//oxidoreductase activity;
26232264	XM_014680292.1	Known_gene	NW_014574591.1	+	1696	4.01	4.54	3.46	3.94	7.9	6.75	3.18	4.37	K01050//cholinesterase [EC:3.1.1.8];K02332//DNA polymerase gamma 1 [EC:2.7.7.7]+ko04139//Mitophagy - yeast;K03927//carboxylesterase 2 [EC:3.1.1.1 3.1.1.84 3.1.1.56]	XP_014535778.1|0.0e+00|hypothetical protein PDIP_39460 [Penicillium digitatum Pd1]	GO:0003824//catalytic activity;GO:0016787//hydrolase activity;
26230556	XM_014681521.1,BGI_novel_T002089	Known_gene	NW_014574613.1	+	2066	242.5	227.27	224.09	233.66	275.02	245.37	219.76	225.81	K03265//peptide chain release factor subunit 1+ko03015//mRNA surveillance pathway;K03265//peptide chain release factor subunit 1+ko03015//mRNA surveillance pathway	XP_014537007.1|1.6e-246|Peptide chain release factor eRF/aRF, subunit 1 [Penicillium digitatum Pd1]	GO:1901576//organic substance biosynthetic process;GO:1901360//organic cyclic compound metabolic process;GO:0006725//cellular aromatic compound metabolic process;GO:0034645//cellular macromolecule biosynthetic process;GO:0044260//cellular macromolecule metabolic process;GO:0006807//nitrogen compound metabolic process;GO:0009058//biosynthetic process;GO:0006139//nucleobase-containing compound meta…
26236355	XM_014676710.1	Known_gene	NW_014574583.1	-	174	NA	NA	NA	NA	NA	NA	NA	NA	NA	XP_014532196.1|3.1e-28|hypothetical protein PDIP_80390 [Penicillium digitatum Pd1]	NA
26231685	XM_014680483.1,BGI_novel_T001769	Known_gene	NW_014574601.1	-	4468	4.99	5.38	2.34	2.83	7.29	5.33	2.87	2.64	K07478//putative ATPase	XP_014535969.1|0.0e+00|hypothetical protein PDIP_33650 [Penicillium digitatum Pd1]	GO:0033554//cellular response to stress;GO:0071704//organic substance metabolic process;GO:0006807//nitrogen compound metabolic process;GO:0006725//cellular aromatic compound metabolic process;GO:0008152//metabolic process;GO:0044249//cellular biosynthetic process;GO:0044238//primary metabolic process;GO:0006139//nucleobase-containing compound metabolic process;GO:0009059//macromolecule biosynthe…
26235166	XM_014675521.1	Known_gene	NW_014574583.1	+	639	57.98	54.39	51.71	49.44	67.14	71.53	72.84	76.86	K08065//nuclear transcription Y subunit beta	XP_014531007.1|4.4e-120|CCAAT-binding factor complex subunit HapC [Penicillium digitatum Pd1]	GO:0010468//regulation of gene expression;GO:0060255//regulation of macromolecule metabolic process;GO:0065007//biological regulation;GO:0031326//regulation of cellular biosynthetic process;GO:2000112//regulation of cellular macromolecule biosynthetic process;GO:0080090//regulation of primary metabolic process;GO:1903506//regulation of nucleic acid-templated transcription;GO:0019219//regulation o…
26228663	XM_014683603.1	Known_gene	NW_014574624.1	+	1593	14.85	10.7	13.24	13.11	58	55.05	26.6	20.39	K19788//obg-like ATPase 1;K06942//ribosome-binding ATPase	XP_014539089.1|2.4e-236|hypothetical protein PDIP_03400 [Penicillium digitatum Pd1]	GO:0001882//nucleoside binding;GO:0005488//binding;GO:0001883//purine nucleoside binding;GO:0032561//guanyl ribonucleotide binding;GO:0032550//purine ribonucleoside binding;GO:0032555//purine ribonucleotide binding;GO:0032549//ribonucleoside binding;GO:0035639//purine ribonucleoside triphosphate binding;GO:0017076//purine nucleotide binding;GO:0097367//carbohydrate derivative binding;GO:0019001//…
26233312	XM_014678503.1,BGI_novel_T001149	Known_gene	NW_014574585.1	-	2944	43.19	39.48	84.59	85.65	42.68	43.22	47.74	50.78	K00249//acyl-CoA dehydrogenase [EC:1.3.8.7]+ko00280//Valine, leucine and isoleucine degradation+ko01100//Metabolic pathways+ko01110//Biosynthesis of secondary metabolites+ko01212//Fatty acid metabolism+ko00071//Fatty acid degradation;K00249//acyl-CoA dehydrogenase [EC:1.3.8.7]+ko00280//Valine, leucine and isoleucine degradation+ko01100//Metabolic pathways+ko01110//Biosynthesis of secondary metabo…	XP_014533989.1|1.3e-248|Acyl-CoA dehydrogenase family protein [Penicillium digitatum Pd1]	GO:0016627//oxidoreductase activity, acting on the CH-CH group of donors;GO:0005488//binding;GO:0003824//catalytic activity;GO:0043167//ion binding;GO:1901363//heterocyclic compound binding;GO:0036094//small molecule binding;GO:0043168//anion binding;GO:0097159//organic cyclic compound binding;GO:0000166//nucleotide binding;GO:0050660//flavin adenine dinucleotide binding;GO:0016491//oxidoreductas…
26232033	XM_014680061.1	Known_gene	NW_014574591.1	+	618	28.1	25.74	26.71	21.39	27.93	28.02	16.76	22.18	NA	XP_014535547.1|2.0e-117|hypothetical protein PDIP_37150 [Penicillium digitatum Pd1]	NA
26233502	XM_014678693.1	Known_gene	NW_014574585.1	+	794	51.16	49.86	43.67	54.44	77.53	87.93	85.93	68.12	NA	XP_014534179.1|1.8e-113|Nuclear distribution protein RO10, putative [Penicillium digitatum Pd1]	GO:0061640//cytoskeleton-dependent cytokinesis;GO:0007049//cell cycle;GO:0051301//cell division;GO:0009987//cellular process;GO:0022402//cell cycle process;GO:0000910//cytokinesis;GO:0005622//intracellular anatomical structure;GO:0110165//cellular anatomical entity;GO:0043226//organelle;GO:0032991//protein-containing complex;GO:0015629//actin cytoskeleton;GO:0043232//intracellular non-membrane-bo…
26228791	XM_014683731.1,BGI_novel_T002738	Known_gene	NW_014574624.1	-	2551	10.99	8.97	15.86	13.84	5.83	5.54	10.83	9.88	K07824//benzoate 4-monooxygenase [EC:1.14.14.92]+ko01100//Metabolic pathways;K07824//benzoate 4-monooxygenase [EC:1.14.14.92]+ko01100//Metabolic pathways	XP_014539217.1|3.3e-299|Cytochrome P450 benzoate 4-monooxygenase, putative [Penicillium digitatum Pd1]	GO:0031224//intrinsic component of membrane;GO:0110165//cellular anatomical entity;GO:0016021//integral component of membrane;GO:0016020//membrane;GO:0097159//organic cyclic compound binding;GO:0016491//oxidoreductase activity;GO:0016705//oxidoreductase activity, acting on paired donors, with incorporation or reduction of molecular oxygen;GO:0005488//binding;GO:0003824//catalytic activity;GO:0020…
26236241	XM_014676596.1,BGI_novel_T000569	Known_gene	NW_014574583.1	+	2477	4.29	5.28	15.34	13.21	12.29	13.22	21.81	39.28	K15196//transcription factor IIIB 90 kDa subunit;K08139//MFS transporter, SP family, sugar:H+ symporter+ko04113//Meiosis - yeast;K08150//MFS transporter, SP family, solute carrier family 2 (myo-inositol transporter), member 13;K07299//MFS transporter, SP family, solute carrier family 2 (facilitated glucose transporter), member 1	XP_014532082.1|9.2e-283|hypothetical protein PDIP_79250 [Penicillium digitatum Pd1]	GO:0031224//intrinsic component of membrane;GO:0071944//cell periphery;GO:0016021//integral component of membrane;GO:0110165//cellular anatomical entity;GO:0016020//membrane;GO:0005886//plasma membrane;GO:0022857//transmembrane transporter activity;GO:0005215//transporter activity;
26230713	XM_014681386.1	Known_gene	NW_014574612.1	+	183	NA	NA	NA	NA	NA	NA	NA	NA	NA	XP_014536872.1|3.1e-26|hypothetical protein PDIP_23910 [Penicillium digitatum Pd1]	NA
26231243	BGI_novel_T001886,XM_014680898.1	Known_gene	NW_014574610.1	+	3366	43.44	43.83	38.46	41.73	53.42	49.03	41.96	45.41	K18468//vacuolar protein sorting-associated protein 35+ko04144//Endocytosis;K18468//vacuolar protein sorting-associated protein 35+ko04144//Endocytosis	XP_014536384.1|0.0e+00|Vacuolar sorting protein 35 [Penicillium digitatum Pd1]	GO:0071702//organic substance transport;GO:0015031//protein transport;GO:0042147//retrograde transport, endosome to Golgi;GO:0009987//cellular process;GO:0046907//intracellular transport;GO:0016197//endosomal transport;GO:0042886//amide transport;GO:0071705//nitrogen compound transport;GO:0016192//vesicle-mediated transport;GO:0051649//establishment of localization in cell;GO:0008104//protein loc…
26235637	XM_014675992.1	Known_gene	NW_014574583.1	-	3478	14.49	15.19	8.13	9.04	12.46	12.01	8.19	10.45	NA	KGO71745.1|0.0e+00|Armadillo-like helical [Penicillium italicum]	GO:0015833//peptide transport;GO:0070727//cellular macromolecule localization;GO:0051649//establishment of localization in cell;GO:0051234//establishment of localization;GO:0045184//establishment of protein localization;GO:0006886//intracellular protein transport;GO:0006810//transport;GO:0051641//cellular localization;GO:0008104//protein localization;GO:0034613//cellular protein localization;GO:0…
26228729	XM_014683669.1	Known_gene	NW_014574624.1	+	840	34.51	36.09	37.14	36.67	35.65	30.78	34.63	37.43	K14654//2,5-diamino-6-(ribosylamino)-4(3H)-pyrimidinone 5'-phosphate reductase [EC:1.1.1.302]+ko01240//Biosynthesis of cofactors+ko00740//Riboflavin metabolism+ko01100//Metabolic pathways	XP_014539155.1|1.7e-159|Riboflavin biosynthesis protein Rib7, putative [Penicillium digitatum Pd1]	GO:0044283//small molecule biosynthetic process;GO:0044271//cellular nitrogen compound biosynthetic process;GO:0006771//riboflavin metabolic process;GO:0034641//cellular nitrogen compound metabolic process;GO:0071704//organic substance metabolic process;GO:0008152//metabolic process;GO:0009987//cellular process;GO:0044249//cellular biosynthetic process;GO:0042364//water-soluble vitamin biosynthet…
26232285	XM_014680313.1	Known_gene	NW_014574591.1	+	495	0	1.27	1.5	0.3	0	0	0.3	0	NA	XP_014535799.1|1.3e-63|hypothetical protein PDIP_39670 [Penicillium digitatum Pd1]	NA
26231884	XM_014679912.1,BGI_novel_T001584,BGI_novel_T001583	Known_gene	NW_014574591.1	+	1661	192.74	214.7	193.49	187.16	128.37	120.76	140.48	171.83	K10576//ubiquitin-conjugating enzyme E2 H [EC:2.3.2.23]+ko04120//Ubiquitin mediated proteolysis;K10576//ubiquitin-conjugating enzyme E2 H [EC:2.3.2.23]+ko04120//Ubiquitin mediated proteolysis;K10576//ubiquitin-conjugating enzyme E2 H [EC:2.3.2.23]+ko04120//Ubiquitin mediated proteolysis	XP_014535398.1|5.5e-109|Ubiquitin carrier protein [Penicillium digitatum Pd1]	GO:0097367//carbohydrate derivative binding;GO:0032553//ribonucleotide binding;GO:1901363//heterocyclic compound binding;GO:0000166//nucleotide binding;GO:0035639//purine ribonucleoside triphosphate binding;GO:0016740//transferase activity;GO:0097159//organic cyclic compound binding;GO:0017076//purine nucleotide binding;GO:1901265//nucleoside phosphate binding;GO:0032559//adenyl ribonucleotide bi…
26230198	XM_014682080.1	Known_gene	NW_014574615.1	-	2474	31.46	30.36	17.96	20.53	34.93	32.2	23.77	23.16	K11374//elongator complex protein 2	XP_014537566.1|0.0e+00|RNA polymerase II Elongator subunit, putative [Penicillium digitatum Pd1]	GO:0010467//gene expression;GO:0006139//nucleobase-containing compound metabolic process;GO:0008152//metabolic process;GO:0016070//RNA metabolic process;GO:0009451//RNA modification;GO:0034470//ncRNA processing;GO:0044237//cellular metabolic process;GO:0006807//nitrogen compound metabolic process;GO:0071704//organic substance metabolic process;GO:0002098//tRNA wobble uridine modification;GO:00434…
26232992	XM_014679478.1,BGI_novel_T001468	Known_gene	NW_014574589.1	+	1359	15.56	14.54	29.47	29.76	46.71	49.03	29.87	30.2	K22889//trichothecene 3-O-acetyltransferase [EC:2.3.1.-];K22889//trichothecene 3-O-acetyltransferase [EC:2.3.1.-]	XP_014534964.1|4.3e-266|hypothetical protein PDIP_46750 [Penicillium digitatum Pd1]	GO:0016747//acyltransferase activity, transferring groups other than amino-acyl groups;GO:0003824//catalytic activity;GO:0016746//acyltransferase activity;GO:0016740//transferase activity;
26236693	XM_014677049.1	Known_gene	NW_014574583.1	-	1089	2.23	2.89	6.9	6.45	3.46	4.65	4.95	4.57	K12386//cystinosin	XP_014532535.1|2.5e-166|L-cystine transporter, putative [Penicillium digitatum Pd1]	GO:0031224//intrinsic component of membrane;GO:0110165//cellular anatomical entity;GO:0016020//membrane;GO:0016021//integral component of membrane;
26234293	XM_014677717.1	Known_gene	NW_014574584.1	+	189	NA	NA	NA	NA	NA	NA	NA	NA	NA	XP_014533203.1|1.2e-25|hypothetical protein PDIP_59770 [Penicillium digitatum Pd1]	NA
26228679	XM_014683619.1	Known_gene	NW_014574624.1	-	1262	148.2	140.54	138.33	120.05	100.05	102.21	130.4	145.6	K03139//transcription initiation factor TFIIF subunit beta [EC:3.6.4.12]+ko03022//Basal transcription factors	XP_014539105.1|2.2e-212|Transcription initiation factor iif, beta subunit [Penicillium digitatum Pd1]	GO:0009987//cellular process;GO:0006725//cellular aromatic compound metabolic process;GO:0097659//nucleic acid-templated transcription;GO:0044238//primary metabolic process;GO:1901362//organic cyclic compound biosynthetic process;GO:0010467//gene expression;GO:0018130//heterocycle biosynthetic process;GO:0044271//cellular nitrogen compound biosynthetic process;GO:0006352//DNA-templated transcript…
26230470	XM_014681837.1	Known_gene	NW_014574614.1	-	2322	6.22	5.04	4.15	4.36	4.78	4.98	3.38	3.52	NA	XP_014537323.1|0.0e+00|hypothetical protein PDIP_21480 [Penicillium digitatum Pd1]	NA
26231585	XM_014680383.1	Known_gene	NW_014574601.1	+	1921	0.05	0.09	0.22	0.05	0.14	0.28	0.14	0.27	K11662//actin-related protein 6;K03575//A/G-specific adenine glycosylase [EC:3.2.2.31]+ko03410//Base excision repair	XP_014535869.1|0.0e+00|hypothetical protein PDIP_32650 [Penicillium digitatum Pd1]	NA
26230577	XM_014681542.1	Known_gene	NW_014574613.1	-	240	13.07	6.41	0.67	0	3.3	3.28	1.94	0	NA	XP_014537028.1|5.6e-36|hypothetical protein PDIP_22550 [Penicillium digitatum Pd1]	NA
26228986	BGI_novel_T002397,XM_014682562.1,BGI_novel_T002396	Known_gene	NW_014574621.1	-	1996	109.85	107.84	112.66	106.86	95.01	92.84	78.09	87.85	K13171//serine/arginine repetitive matrix protein 1+ko03013//Nucleocytoplasmic transport+ko03015//mRNA surveillance pathway;K13171//serine/arginine repetitive matrix protein 1+ko03013//Nucleocytoplasmic transport+ko03015//mRNA surveillance pathway;K13171//serine/arginine repetitive matrix protein 1+ko03013//Nucleocytoplasmic transport+ko03015//mRNA surveillance pathway	XP_014538048.1|2.4e-178|Serine/arginine repetitive matrix protein 1 [Penicillium digitatum Pd1]	GO:0006807//nitrogen compound metabolic process;GO:0044238//primary metabolic process;GO:0090304//nucleic acid metabolic process;GO:0044237//cellular metabolic process;GO:0043170//macromolecule metabolic process;GO:0006397//mRNA processing;GO:0006725//cellular aromatic compound metabolic process;GO:1901360//organic cyclic compound metabolic process;GO:0006396//RNA processing;GO:0016071//mRNA meta…
26228721	XM_014683661.1	Known_gene	NW_014574624.1	-	975	0.08	0	0	0	0.08	0	0	0.08	NA	XP_014539147.1|1.4e-189|hypothetical protein PDIP_03980 [Penicillium digitatum Pd1]	NA
26234455	BGI_novel_T000950,XM_014677879.1	Known_gene	NW_014574584.1	+	1243	439.11	475.68	525.04	546.34	249.43	235.65	395.65	413.43	K01061//carboxymethylenebutenolidase [EC:3.1.1.45]+ko01100//Metabolic pathways;K17678//ATP-dependent RNA helicase MRH4, mitochondrial [EC:3.6.4.13];K06684//cell cycle protein kinase DBF2 [EC:2.7.11.-]+ko04392//Hippo signaling pathway - multiple species+ko04111//Cell cycle - yeast;K17678//ATP-dependent RNA helicase MRH4, mitochondrial [EC:3.6.4.13]	XP_014533365.1|2.3e-144|Dienelactone hydrolase family protein [Penicillium digitatum Pd1]	GO:0016787//hydrolase activity;GO:0003824//catalytic activity;
26235632	XM_014675987.1	Known_gene	NW_014574583.1	-	1664	11.53	10.23	45.36	46.37	5.16	4.66	31.29	34.09	K00135//succinate-semialdehyde dehydrogenase / glutarate-semialdehyde dehydrogenase [EC:1.2.1.16 1.2.1.79 1.2.1.20]+ko00310//Lysine degradation+ko00250//Alanine, aspartate and glutamate metabolism+ko01100//Metabolic pathways+ko00350//Tyrosine metabolism+ko00760//Nicotinate and nicotinamide metabolism+ko00650//Butanoate metabolism	OQD71170.1|8.3e-252|hypothetical protein PENPOL_c001G03221 [Penicillium polonicum]	GO:0016620//oxidoreductase activity, acting on the aldehyde or oxo group of donors, NAD or NADP as acceptor;GO:0016491//oxidoreductase activity;GO:0016903//oxidoreductase activity, acting on the aldehyde or oxo group of donors;GO:0003824//catalytic activity;
26234532	XM_014677956.1	Known_gene	NW_014574584.1	+	1164	52.34	49.67	35.24	41.57	60.97	60.41	52.76	44.28	K12586//exosome complex component RRP43+ko03018//RNA degradation	XP_014533442.1|1.6e-221|3' exoribonuclease family protein [Penicillium digitatum Pd1]	GO:0019439//aromatic compound catabolic process;GO:0009057//macromolecule catabolic process;GO:0034641//cellular nitrogen compound metabolic process;GO:1901360//organic cyclic compound metabolic process;GO:0006725//cellular aromatic compound metabolic process;GO:0071704//organic substance metabolic process;GO:0046700//heterocycle catabolic process;GO:0046483//heterocycle metabolic process;GO:1901…
26235685	XM_014676040.1	Known_gene	NW_014574583.1	+	844	38.59	50.29	29.09	25.8	13.76	14.92	28.33	31.31	K00589//uroporphyrin-III C-methyltransferase [EC:2.1.1.107]+ko00860//Porphyrin metabolism+ko01240//Biosynthesis of cofactors+ko01100//Metabolic pathways+ko01110//Biosynthesis of secondary metabolites	XP_014531526.1|1.9e-143|hypothetical protein PDIP_73690 [Penicillium digitatum Pd1]	GO:0019438//aromatic compound biosynthetic process;GO:0018130//heterocycle biosynthetic process;GO:1901362//organic cyclic compound biosynthetic process;GO:0009059//macromolecule biosynthetic process;GO:0044249//cellular biosynthetic process;GO:0071704//organic substance metabolic process;GO:0010467//gene expression;GO:0006351//transcription, DNA-templated;GO:0043170//macromolecule metabolic proc…
26231665	XM_014680463.1	Known_gene	NW_014574601.1	+	699	0.38	0.26	0.74	0.37	0.5	0.25	0.62	0.37	K01438//acetylornithine deacetylase [EC:3.5.1.16]+ko00220//Arginine biosynthesis+ko01100//Metabolic pathways+ko01230//Biosynthesis of amino acids+ko01110//Biosynthesis of secondary metabolites+ko01210//2-Oxocarboxylic acid metabolism	XP_014535949.1|3.0e-130|Acetylornithine deacetylase (ArgE), putative [Penicillium digitatum Pd1]	GO:0008233//peptidase activity;GO:0140096//catalytic activity, acting on a protein;GO:0016787//hydrolase activity;GO:0008237//metallopeptidase activity;GO:0016829//lyase activity;GO:0003824//catalytic activity;
26234577	XM_014678001.1	Known_gene	NW_014574584.1	-	1942	87.26	75.99	104.66	113.07	178.59	166.87	185.41	139.13	K01687//dihydroxy-acid dehydratase [EC:4.2.1.9]+ko00290//Valine, leucine and isoleucine biosynthesis+ko00770//Pantothenate and CoA biosynthesis+ko01100//Metabolic pathways+ko01230//Biosynthesis of amino acids+ko01110//Biosynthesis of secondary metabolites+ko01210//2-Oxocarboxylic acid metabolism	CDM27389.1|0.0e+00|Putative dihydroxy-acid dehydratase, mitochondrial [Penicillium roqueforti FM164]	GO:0006807//nitrogen compound metabolic process;GO:0044249//cellular biosynthetic process;GO:0016053//organic acid biosynthetic process;GO:0006082//organic acid metabolic process;GO:1901576//organic substance biosynthetic process;GO:0009081//branched-chain amino acid metabolic process;GO:0009987//cellular process;GO:0046394//carboxylic acid biosynthetic process;GO:0019752//carboxylic acid metabol…
26229497	XM_014683073.1	Known_gene	NW_014574621.1	-	2379	0.75	0.41	0.06	0.15	0.25	0.28	0.03	0.33	K15920//xylan 1,4-beta-xylosidase [EC:3.2.1.37]+ko00520//Amino sugar and nucleotide sugar metabolism+ko01100//Metabolic pathways	XP_014538559.1|0.0e+00|Beta-xylosidase XylA [Penicillium digitatum Pd1]	GO:0008152//metabolic process;GO:0044238//primary metabolic process;GO:0071704//organic substance metabolic process;GO:0005975//carbohydrate metabolic process;GO:0016798//hydrolase activity, acting on glycosyl bonds;GO:0016787//hydrolase activity;GO:0003824//catalytic activity;GO:0004553//hydrolase activity, hydrolyzing O-glycosyl compounds;
26236107	XM_014676462.1,BGI_novel_T000533	Known_gene	NW_014574583.1	+	1980	49.88	47.47	48.99	52.96	126.52	118.08	62.4	67.34	K18550//IMP and pyridine-specific 5'-nucleotidase [EC:3.1.3.99 3.1.3.-]+ko00230//Purine metabolism+ko01100//Metabolic pathways+ko00760//Nicotinate and nicotinamide metabolism;K18550//IMP and pyridine-specific 5'-nucleotidase [EC:3.1.3.99 3.1.3.-]+ko00230//Purine metabolism+ko01100//Metabolic pathways+ko00760//Nicotinate and nicotinamide metabolism	XP_014531948.1|2.5e-222|IMP-specific 5'-nucleotidase 1 [Penicillium digitatum Pd1]	GO:0034641//cellular nitrogen compound metabolic process;GO:0055086//nucleobase-containing small molecule metabolic process;GO:0042451//purine nucleoside biosynthetic process;GO:0044283//small molecule biosynthetic process;GO:0043101//purine-containing compound salvage;GO:0006793//phosphorus metabolic process;GO:0009987//cellular process;GO:0009058//biosynthetic process;GO:0072524//pyridine-conta…
26231639	BGI_novel_T001749,XM_014680437.1	Known_gene	NW_014574601.1	+	2731	4.19	3.61	9.24	11.53	15.62	14.33	9.43	9.42	K09274//HMG box factor, other;K09274//HMG box factor, other	XP_014535923.1|0.0e+00|hypothetical protein PDIP_33190 [Penicillium digitatum Pd1]	GO:0005634//nucleus;GO:0110165//cellular anatomical entity;GO:0043226//organelle;GO:0043229//intracellular organelle;GO:0043227//membrane-bounded organelle;GO:0005622//intracellular anatomical structure;GO:0043231//intracellular membrane-bounded organelle;GO:0003677//DNA binding;GO:0005488//binding;GO:0003676//nucleic acid binding;GO:1901363//heterocyclic compound binding;GO:0097159//organic cycl…
26229463	XM_014683039.1	Known_gene	NW_014574621.1	+	858	18.52	19.78	20.63	19.06	20.47	19.07	14.57	20.11	K12184//ESCRT-I complex subunit VPS28+ko04144//Endocytosis	XP_014538525.1|2.6e-132|Vacuolar protein sorting-associated protein Vps28, putative [Penicillium digitatum Pd1]	GO:0006807//nitrogen compound metabolic process;GO:0030163//protein catabolic process;GO:0016197//endosomal transport;GO:0051603//proteolysis involved in cellular protein catabolic process;GO:0045184//establishment of protein localization;GO:1901575//organic substance catabolic process;GO:0033365//protein localization to organelle;GO:0071704//organic substance metabolic process;GO:0008152//metabo…
26229790	XM_014682150.1	Known_gene	NW_014574616.1	-	375	76.02	83.88	55.06	59.96	90.24	75.53	50.57	51.09	NA	XP_014537636.1|3.1e-65|hypothetical protein PDIP_14670 [Penicillium digitatum Pd1]	GO:1901363//heterocyclic compound binding;GO:0005488//binding;GO:0097159//organic cyclic compound binding;GO:0003723//RNA binding;GO:0003676//nucleic acid binding;
26230853	XM_014681202.1	Known_gene	NW_014574611.1	+	1206	0.72	0.74	0.19	0.13	1.7	0.59	0	0.32	NA	XP_014536688.1|3.1e-236|hypothetical protein PDIP_25330 [Penicillium digitatum Pd1]	NA
26235062	XM_014675417.1	Known_gene	NW_014574583.1	-	1193	NA	NA	NA	NA	NA	NA	NA	NA	K00121//S-(hydroxymethyl)glutathione dehydrogenase / alcohol dehydrogenase [EC:1.1.1.284 1.1.1.1]+ko00010//Glycolysis / Gluconeogenesis+ko00680//Methane metabolism+ko01100//Metabolic pathways+ko00350//Tyrosine metabolism+ko01110//Biosynthesis of secondary metabolites+ko00071//Fatty acid degradation+ko00620//Pyruvate metabolism+ko01200//Carbon metabolism;K21447//azaphilone biosynthesis cytochrome …	XP_014530903.1|6.2e-193|hypothetical protein PDIP_67460 [Penicillium digitatum Pd1]	GO:0016021//integral component of membrane;GO:0016020//membrane;GO:0110165//cellular anatomical entity;GO:0031224//intrinsic component of membrane;GO:0003824//catalytic activity;GO:0005488//binding;GO:0097159//organic cyclic compound binding;GO:0005506//iron ion binding;GO:0020037//heme binding;GO:0016491//oxidoreductase activity;GO:0043167//ion binding;GO:0004497//monooxygenase activity;GO:00469…
26234229	XM_014677653.1	Known_gene	NW_014574584.1	+	1965	23.58	24.2	18.88	22.13	20.12	18.43	24.49	24.94	K01904//4-coumarate--CoA ligase [EC:6.2.1.12]+ko00130//Ubiquinone and other terpenoid-quinone biosynthesis+ko01100//Metabolic pathways+ko01110//Biosynthesis of secondary metabolites;K14818//ribosome assembly protein SQT1;K22149//mevalonyl-CoA ligase	XP_014533139.1|0.0e+00|Adenylate-forming enzyme AfeA [Penicillium digitatum Pd1]	GO:0110165//cellular anatomical entity;GO:0031224//intrinsic component of membrane;GO:0016020//membrane;GO:0016021//integral component of membrane;GO:0003824//catalytic activity;
26235996	XM_014676351.1,BGI_novel_T000506	Known_gene	NW_014574583.1	-	2658	64.7	62.44	81.15	92.97	92.89	87.53	114.39	111.27	K02990//small subunit ribosomal protein S6+ko03010//Ribosome;K02990//small subunit ribosomal protein S6+ko03010//Ribosome	XP_014531837.1|4.1e-62|37S ribosomal protein Mrp17 [Penicillium digitatum Pd1]	GO:0006163//purine nucleotide metabolic process;GO:0034641//cellular nitrogen compound metabolic process;GO:1901564//organonitrogen compound metabolic process;GO:0009987//cellular process;GO:0006518//peptide metabolic process;GO:0044237//cellular metabolic process;GO:0006796//phosphate-containing compound metabolic process;GO:0006139//nucleobase-containing compound metabolic process;GO:0033875//r…
26236620	XM_014676975.1	Known_gene	NW_014574583.1	+	1219	0.57	0.44	0	0	0	0.07	0	0	NA	XP_014532461.1|1.2e-218|hypothetical protein PDIP_83040 [Penicillium digitatum Pd1]	NA
26234190	XM_014677614.1	Known_gene	NW_014574584.1	-	1371	63.47	67.2	87.16	79.27	78.17	70.86	81.36	90.43	K07200//5'-AMP-activated protein kinase, regulatory gamma subunit+ko04213//Longevity regulating pathway - multiple species	OQD64254.1|1.0e-176|hypothetical protein PENPOL_c008G06129 [Penicillium polonicum]	GO:0016740//transferase activity;GO:0016772//transferase activity, transferring phosphorus-containing groups;GO:0016301//kinase activity;GO:0003824//catalytic activity;
26228744	XM_014683684.1,BGI_novel_T002727	Known_gene	NW_014574624.1	-	4887	10.7	11.36	12.17	13.29	4.54	3.54	14.7	19.86	K17741//NADPH-dependent methylglyoxal reductase [EC:1.1.1.283]+ko04011//MAPK signaling pathway - yeast+ko01100//Metabolic pathways+ko00640//Propanoate metabolism+ko00620//Pyruvate metabolism;K03132//transcription initiation factor TFIID subunit 7+ko03022//Basal transcription factors	XP_014539170.1|9.8e-202|NADPH-dependent methylglyoxal reductase (D-lactaldehyde dehydrogenase, putative) [Penicillium digitatum Pd1]	GO:0009059//macromolecule biosynthetic process;GO:0006629//lipid metabolic process;GO:0006366//transcription by RNA polymerase II;GO:0006725//cellular aromatic compound metabolic process;GO:0044238//primary metabolic process;GO:1901360//organic cyclic compound metabolic process;GO:0016070//RNA metabolic process;GO:0034654//nucleobase-containing compound biosynthetic process;GO:0006807//nitrogen c…
26229697	XM_014682501.1	Known_gene	NW_014574617.1	+	1170	6.45	5.48	10	9.67	8.26	5.87	11.84	14.53	K18738//heterogeneous nuclear rnp K-like protein	XP_014537987.1|2.7e-207|hypothetical protein PDIP_13740 [Penicillium digitatum Pd1]	NA
26229797	XM_014682157.1	Known_gene	NW_014574616.1	+	758	21.17	18.49	110.34	111.21	49.72	53.05	75.08	91.77	K07901//Ras-related protein Rab-8A+ko04144//Endocytosis	XP_002558993.1|1.2e-114|Pc13g05590 [Penicillium rubens Wisconsin 54-1255]	GO:0006810//transport;GO:0006887//exocytosis;GO:0051234//establishment of localization;GO:0032940//secretion by cell;GO:0009987//cellular process;GO:0046903//secretion;GO:0140352//export from cell;GO:0016192//vesicle-mediated transport;GO:0051179//localization;GO:0042763//intracellular immature spore;GO:0043226//organelle;GO:0016020//membrane;GO:0005628//prospore membrane;GO:0005815//microtubule …
26233224	BGI_novel_T001116,XM_014678415.1	Known_gene	NW_014574585.1	-	589	18.74	15.44	9.17	11.05	22.84	19.19	18.56	13.05	NA	XP_014533901.1|3.0e-27|hypothetical protein PDIP_49070 [Penicillium digitatum Pd1]	NA
26234673	XM_014678097.1,BGI_novel_T001012	Known_gene	NW_014574584.1	-	1888	4.77	5.03	3.54	4.1	3.76	3.47	3.19	4.04	K01532//Cd2+-exporting ATPase [EC:7.2.2.21];K09240//transcriptional regulatory protein CAT8	XP_014533583.1|9.3e-109|hypothetical protein PDIP_63570 [Penicillium digitatum Pd1]	GO:0043231//intracellular membrane-bounded organelle;GO:0043227//membrane-bounded organelle;GO:0043226//organelle;GO:0110165//cellular anatomical entity;GO:0005634//nucleus;GO:0005622//intracellular anatomical structure;GO:0043229//intracellular organelle;GO:0097159//organic cyclic compound binding;GO:0046914//transition metal ion binding;GO:0003677//DNA binding;GO:0140110//transcription regulato…
26236483	XM_014676838.1	Known_gene	NW_014574583.1	+	297	0.46	1.9	7.13	7.52	3.1	3.1	2.63	4.3	K00018//glycerate dehydrogenase [EC:1.1.1.29]	XP_014532324.1|3.5e-48|hypothetical protein PDIP_81670 [Penicillium digitatum Pd1]	GO:0008152//metabolic process;GO:1901265//nucleoside phosphate binding;GO:0036094//small molecule binding;GO:0003824//catalytic activity;GO:0016614//oxidoreductase activity, acting on CH-OH group of donors;GO:1901363//heterocyclic compound binding;GO:0097159//organic cyclic compound binding;GO:0016491//oxidoreductase activity;GO:0016616//oxidoreductase activity, acting on the CH-OH group of donor…
26235823	XM_014676178.1	Known_gene	NW_014574583.1	+	1287	0.67	0.56	0.36	0.54	0.18	0.12	0.18	0.24	NA	XP_014531664.1|3.5e-262|hypothetical protein PDIP_75070 [Penicillium digitatum Pd1]	GO:0016891//endoribonuclease activity, producing 5'-phosphomonoesters;GO:0005488//binding;GO:0003824//catalytic activity;GO:0003676//nucleic acid binding;GO:0016788//hydrolase activity, acting on ester bonds;GO:0004518//nuclease activity;GO:0004519//endonuclease activity;GO:1901363//heterocyclic compound binding;GO:0140098//catalytic activity, acting on RNA;GO:0004521//endoribonuclease activity;G…
26229373	XM_014682949.1	Known_gene	NW_014574621.1	+	1102	53.87	52.08	29.33	34.74	57.33	53.54	32.52	14.74	K14773//U3 small nucleolar RNA-associated protein 23	XP_014538435.1|7.1e-186|rRNA processing protein, putative [Penicillium digitatum Pd1]	GO:1990904//ribonucleoprotein complex;GO:0030684//preribosome;GO:0032991//protein-containing complex;GO:0032040//small-subunit processome;
26233501	XM_014678692.1	Known_gene	NW_014574585.1	+	2717	30.63	31.45	23.91	24.04	33.81	26.64	27.75	28.68	K05665//ATP-binding cassette, subfamily C (CFTR/MRP), member 1 [EC:7.6.2.3]+ko02010//ABC transporters	XP_014534178.1|0.0e+00|hypothetical protein PDIP_51840 [Penicillium digitatum Pd1]	GO:0061640//cytoskeleton-dependent cytokinesis;GO:0051301//cell division;GO:0007049//cell cycle;GO:0009987//cellular process;GO:0000910//cytokinesis;GO:0022402//cell cycle process;GO:0110165//cellular anatomical entity;GO:0043229//intracellular organelle;GO:0005875//microtubule associated complex;GO:0043232//intracellular non-membrane-bounded organelle;GO:0005869//dynactin complex;GO:0005856//cyt…
26236662	XM_014677018.1	Known_gene	NW_014574583.1	+	1492	21.02	20.23	20.93	24.18	16.55	15.82	22.49	21.77	K13617//protein phosphatase methylesterase 1 [EC:3.1.1.89]	XP_014532504.1|5.7e-230|Protein phosphatase methylesterase 1 [Penicillium digitatum Pd1]	GO:0044238//primary metabolic process;GO:0006807//nitrogen compound metabolic process;GO:0043412//macromolecule modification;GO:0006464//cellular protein modification process;GO:0071704//organic substance metabolic process;GO:0070988//demethylation;GO:0044260//cellular macromolecule metabolic process;GO:0019538//protein metabolic process;GO:0044237//cellular metabolic process;GO:0009987//cellular…
26229912	XM_014682272.1	Known_gene	NW_014574616.1	+	297	NA	NA	NA	NA	NA	NA	NA	NA	NA	XP_014537758.1|1.8e-52|hypothetical protein PDIP_15890 [Penicillium digitatum Pd1]	GO:0003824//catalytic activity;GO:0016829//lyase activity;GO:0016846//carbon-sulfur lyase activity;
26233138	XM_014678329.1	Known_gene	NW_014574585.1	-	1287	0.51	1.34	0.78	0.43	0.36	0.15	0.5	0.98	K13953//alcohol dehydrogenase, propanol-preferring [EC:1.1.1.1]+ko00010//Glycolysis / Gluconeogenesis+ko01100//Metabolic pathways+ko00350//Tyrosine metabolism+ko01110//Biosynthesis of secondary metabolites+ko00071//Fatty acid degradation+ko00620//Pyruvate metabolism	XP_014533815.1|4.2e-211|Alcohol dehydrogenase II [Penicillium digitatum Pd1]	GO:0008270//zinc ion binding;GO:0046872//metal ion binding;GO:0043167//ion binding;GO:0003824//catalytic activity;GO:0005488//binding;GO:0043169//cation binding;GO:0016491//oxidoreductase activity;GO:0046914//transition metal ion binding;
26231742	XM_014680540.1	Known_gene	NW_014574601.1	-	252	106.21	131.18	67.31	76.93	41.38	52.65	48.92	53.95	NA	XP_014536026.1|6.1e-41|hypothetical protein PDIP_34220 [Penicillium digitatum Pd1]	NA
26234541	XM_014677965.1	Known_gene	NW_014574584.1	+	1409	22.77	23.44	17.23	18.34	44.88	41.34	23.96	19.56	K01078//acid phosphatase [EC:3.1.3.2]+ko00740//Riboflavin metabolism+ko01100//Metabolic pathways+ko00730//Thiamine metabolism	XP_014533451.1|1.2e-265|hypothetical protein PDIP_62250 [Penicillium digitatum Pd1]	NA
26229069	XM_014682645.1	Known_gene	NW_014574621.1	+	1340	31.56	28.89	27.2	31.95	9.39	9.95	30.54	34.17	NA	KOS41041.1|1.9e-231|hypothetical protein ACN38_g8069 [Penicillium nordicum]	NA
26233977	XM_014677401.1	Known_gene	NW_014574584.1	+	1679	126.2	123.22	109.27	111.42	163.65	171.49	135.66	100.88	K17656//mitochondrial splicing suppressor protein 51	XP_014532887.1|0.0e+00|MRNA processing protein (Mss51), putative [Penicillium digitatum Pd1]	NA
26236473	XM_014676828.1,BGI_novel_T000640	Known_gene	NW_014574583.1	+	1257	2.61	3.17	2.12	1.93	1.57	1.52	1.11	1.85	K21440//ankyrin repeat domain-containing protein 50	XP_014532314.1|8.3e-240|hypothetical protein PDIP_81570 [Penicillium digitatum Pd1]	GO:0005488//binding;GO:0003677//DNA binding;GO:0003676//nucleic acid binding;GO:1901363//heterocyclic compound binding;GO:0097159//organic cyclic compound binding;
26232790	XM_014679276.1,BGI_novel_T001393	Known_gene	NW_014574589.1	+	1160	12.28	9.91	12.5	11.38	25.53	24.39	19.21	18.68	NA	XP_014534762.1|1.5e-180|putative oxidoreductase [Penicillium digitatum Pd1]	GO:1901363//heterocyclic compound binding;GO:0010181//FMN binding;GO:0043167//ion binding;GO:0097367//carbohydrate derivative binding;GO:0043168//anion binding;GO:0097159//organic cyclic compound binding;GO:1901265//nucleoside phosphate binding;GO:0036094//small molecule binding;GO:0005488//binding;GO:0000166//nucleotide binding;GO:0032553//ribonucleotide binding;
26231682	XM_014680480.1	Known_gene	NW_014574601.1	-	942	74.05	73.55	56.24	61.35	40.06	37.02	83.17	55.71	NA	XP_014535966.1|2.4e-175|hypothetical protein PDIP_33620 [Penicillium digitatum Pd1]	NA
26233382	XM_014678573.1	Known_gene	NW_014574585.1	-	998	132.74	128.89	288.19	293.68	259.42	274.06	254.2	266.33	K03521//electron transfer flavoprotein beta subunit	XP_014534059.1|5.5e-141|Electron transfer flavoprotein, beta subunit, putative [Penicillium digitatum Pd1]	GO:0043233//organelle lumen;GO:0005737//cytoplasm;GO:0043226//organelle;GO:0043227//membrane-bounded organelle;GO:0110165//cellular anatomical entity;GO:0005759//mitochondrial matrix;GO:0005739//mitochondrion;GO:0031974//membrane-enclosed lumen;GO:0043229//intracellular organelle;GO:0043231//intracellular membrane-bounded organelle;GO:0005622//intracellular anatomical structure;GO:0070013//intrac…
BGI_novel_G000040	BGI_novel_T001060	Novel_gene	NW_014574584.1	+	1544	0.2	0.61	1.26	1.22	1.49	4.05	1.47	5.25	NA	NA	GO:0043226//organelle;GO:0110165//cellular anatomical entity;GO:0005622//intracellular anatomical structure;GO:0043231//intracellular membrane-bounded organelle;GO:0016020//membrane;GO:0005634//nucleus;GO:0043227//membrane-bounded organelle;GO:0016021//integral component of membrane;GO:0031224//intrinsic component of membrane;GO:0043229//intracellular organelle;GO:1901363//heterocyclic compound b…
26232717	XM_014679203.1	Known_gene	NW_014574589.1	+	1416	13.59	10.72	17.14	16.75	28.78	26.51	21.62	18.89	K06004//aspergillopepsin I [EC:3.4.23.18]	XP_014534689.1|5.5e-247|Aspartic endopeptidase (AP1), putative [Penicillium digitatum Pd1]	GO:0016043//cellular component organization;GO:0006325//chromatin organization;GO:0009987//cellular process;GO:0006338//chromatin remodeling;GO:0051276//chromosome organization;GO:0006996//organelle organization;GO:0071840//cellular component organization or biogenesis;GO:0043229//intracellular organelle;GO:0043227//membrane-bounded organelle;GO:0005622//intracellular anatomical structure;GO:0110…
26233515	XM_014678706.1	Known_gene	NW_014574585.1	+	168	NA	NA	NA	NA	NA	NA	NA	NA	NA	XP_014534192.1|4.6e-21|hypothetical protein PDIP_51980 [Penicillium digitatum Pd1]	NA
26231729	XM_014680527.1	Known_gene	NW_014574601.1	+	1667	0.82	1.12	0.37	0.32	0.33	0.16	0.16	0.58	NA	XP_014536013.1|1.5e-269|Cell surface receptor/MFS transporter (FLVCR), putative [Penicillium digitatum Pd1]	GO:0110165//cellular anatomical entity;GO:0031224//intrinsic component of membrane;GO:0016020//membrane;GO:0016021//integral component of membrane;GO:0022857//transmembrane transporter activity;GO:0005215//transporter activity;
26233968	XM_014677392.1	Known_gene	NW_014574584.1	-	4212	8.43	8.15	6.02	6.35	10	8.69	5.81	6.83	K01613//phosphatidylserine decarboxylase [EC:4.1.1.65]+ko01100//Metabolic pathways+ko01110//Biosynthesis of secondary metabolites+ko00564//Glycerophospholipid metabolism	XP_014532878.1|0.0e+00|hypothetical protein PDIP_56520 [Penicillium digitatum Pd1]	NA
26233936	XM_014677360.1	Known_gene	NW_014574584.1	+	99	NA	NA	NA	NA	NA	NA	NA	NA	NA	XP_014532846.1|2.4e-09|hypothetical protein PDIP_56200 [Penicillium digitatum Pd1]	NA
26236498	XM_014676853.1,BGI_novel_T000649	Known_gene	NW_014574583.1	+	3551	108.38	93.56	93.38	97.19	121.78	121.63	114.94	113.76	K10599//pre-mRNA-processing factor 19 [EC:2.3.2.27]+ko03040//Spliceosome+ko04120//Ubiquitin mediated proteolysis;K10599//pre-mRNA-processing factor 19 [EC:2.3.2.27]+ko03040//Spliceosome+ko04120//Ubiquitin mediated proteolysis	XP_014532339.1|2.2e-265|Cell cycle control protein (Cwf8), putative [Penicillium digitatum Pd1]	GO:0036211//protein modification process;GO:0008152//metabolic process;GO:0046483//heterocycle metabolic process;GO:0043412//macromolecule modification;GO:0006464//cellular protein modification process;GO:0032446//protein modification by small protein conjugation;GO:0006725//cellular aromatic compound metabolic process;GO:0006139//nucleobase-containing compound metabolic process;GO:0006397//mRNA …
26228422	XM_014683362.1	Known_gene	NW_014574624.1	-	1136	124.78	125.09	209.61	199.88	263.05	271.94	192.8	262.17	K14568//rRNA small subunit pseudouridine methyltransferase Nep1 [EC:2.1.1.260]+ko03008//Ribosome biogenesis in eukaryotes	XP_014538848.1|1.2e-143|RNA processing protein Emg1, putative [Penicillium digitatum Pd1]	GO:0016070//RNA metabolic process;GO:0042274//ribosomal small subunit biogenesis;GO:0090502//RNA phosphodiester bond hydrolysis, endonucleolytic;GO:0009987//cellular process;GO:0034470//ncRNA processing;GO:0006725//cellular aromatic compound metabolic process;GO:0000462//maturation of SSU-rRNA from tricistronic rRNA transcript (SSU-rRNA, 5.8S rRNA, LSU-rRNA);GO:0043412//macromolecule modification…
26230729	XM_014681402.1	Known_gene	NW_014574612.1	-	2016	0	0	0	0	0	0	47.59	18.56	K01050//cholinesterase [EC:3.1.1.8];K03927//carboxylesterase 2 [EC:3.1.1.1 3.1.1.84 3.1.1.56]	XP_014536888.1|0.0e+00|Extracellular lipase, putative [Penicillium digitatum Pd1]	GO:0110165//cellular anatomical entity;GO:0016021//integral component of membrane;GO:0016020//membrane;GO:0031224//intrinsic component of membrane;GO:0003824//catalytic activity;GO:0016787//hydrolase activity;
26230995	XM_014680650.1,BGI_novel_T001818	Known_gene	NW_014574610.1	-	3355	55.04	52.81	57.11	57.49	42.76	40.05	51.34	63.11	K20042//F-BAR domain only protein;K20042//F-BAR domain only protein	XP_014536136.1|0.0e+00|hypothetical protein PDIP_26750 [Penicillium digitatum Pd1]	NA
26234593	XM_014678017.1	Known_gene	NW_014574584.1	+	972	7.51	7.37	5.44	7.78	4.95	4.9	7.82	8.88	NA	XP_014533503.1|2.4e-186|hypothetical protein PDIP_62770 [Penicillium digitatum Pd1]	GO:0016020//membrane;GO:0031224//intrinsic component of membrane;GO:0016021//integral component of membrane;GO:0110165//cellular anatomical entity;
26230671	XM_014681344.1	Known_gene	NW_014574612.1	+	1106	0	0.08	0	0	0.68	0.46	0.23	0.07	K00020//3-hydroxyisobutyrate dehydrogenase [EC:1.1.1.31]+ko00280//Valine, leucine and isoleucine degradation+ko01100//Metabolic pathways;K23146//3-hydroxypropionate dehydrogenase [EC:1.1.1.59]+ko00410//beta-Alanine metabolism+ko00280//Valine, leucine and isoleucine degradation+ko01100//Metabolic pathways+ko00640//Propanoate metabolism+ko01200//Carbon metabolism	XP_014536830.1|2.8e-204|hypothetical protein PDIP_23490 [Penicillium digitatum Pd1]	GO:0003824//catalytic activity;GO:0016787//hydrolase activity;
26235428	XM_014675783.1	Known_gene	NW_014574583.1	-	461	105.79	106.93	76.72	85.45	89.15	89.28	102.05	101.41	NA	XP_014531269.1|3.3e-73|hypothetical protein PDIP_71120 [Penicillium digitatum Pd1]	NA
26233836	XM_014677260.1	Known_gene	NW_014574584.1	+	2763	5.31	5.92	2.64	2.23	4.47	4.15	1.92	2.53	K01192//beta-mannosidase [EC:3.2.1.25]+ko00511//Other glycan degradation	KGO69852.1|0.0e+00|Glycoside hydrolase, family 2, N-terminal [Penicillium italicum]	GO:0071704//organic substance metabolic process;GO:0008152//metabolic process;GO:0044238//primary metabolic process;GO:0005975//carbohydrate metabolic process;GO:0003824//catalytic activity;GO:0004553//hydrolase activity, hydrolyzing O-glycosyl compounds;GO:0016787//hydrolase activity;GO:0016798//hydrolase activity, acting on glycosyl bonds;
26230523	BGI_novel_T002075,XM_014681488.1	Known_gene	NW_014574613.1	-	1327	8.25	7.99	0.33	0.38	4.32	5.31	0.33	1.32	K08141//MFS transporter, SP family, general alpha glucoside:H+ symporter;K00059//3-oxoacyl-[acyl-carrier protein] reductase [EC:1.1.1.100]+ko01240//Biosynthesis of cofactors+ko01100//Metabolic pathways+ko01110//Biosynthesis of secondary metabolites+ko00061//Fatty acid biosynthesis+ko01212//Fatty acid metabolism+ko00780//Biotin metabolism;K08141//MFS transporter, SP family, general alpha glucoside…	XP_014536974.1|2.4e-89|Oxidoreductase, short-chain dehydrogenase/reductase family [Penicillium digitatum Pd1]	GO:0003824//catalytic activity;GO:0016491//oxidoreductase activity;
26234553	XM_014677977.1	Known_gene	NW_014574584.1	+	312	NA	NA	NA	NA	NA	NA	NA	NA	NA	XP_014533463.1|8.5e-53|hypothetical protein PDIP_62370 [Penicillium digitatum Pd1]	GO:0005622//intracellular anatomical structure;GO:0110165//cellular anatomical entity;GO:0043231//intracellular membrane-bounded organelle;GO:0043226//organelle;GO:0043229//intracellular organelle;GO:0005634//nucleus;GO:0043227//membrane-bounded organelle;GO:0140110//transcription regulator activity;GO:0043167//ion binding;GO:0008270//zinc ion binding;GO:0003700//DNA-binding transcription factor …
26236114	XM_014676469.1	Known_gene	NW_014574583.1	+	2739	0.03	0	0.03	0	0	0.03	0	0	K15855//exo-1,4-beta-D-glucosaminidase [EC:3.2.1.165]+ko00520//Amino sugar and nucleotide sugar metabolism+ko01100//Metabolic pathways	XP_014531955.1|0.0e+00|Glycosyl hydrolase, putative [Penicillium digitatum Pd1]	GO:0009056//catabolic process;GO:0016052//carbohydrate catabolic process;GO:0005976//polysaccharide metabolic process;GO:0071704//organic substance metabolic process;GO:0000272//polysaccharide catabolic process;GO:0005975//carbohydrate metabolic process;GO:0008152//metabolic process;GO:0043170//macromolecule metabolic process;GO:1901575//organic substance catabolic process;GO:0009057//macromolecu…
26228481	XM_014683421.1	Known_gene	NW_014574624.1	-	1927	387.11	359.72	296	300.74	312.55	308.01	297.03	307.97	K00658//2-oxoglutarate dehydrogenase E2 component (dihydrolipoamide succinyltransferase) [EC:2.3.1.61]+ko00310//Lysine degradation+ko00020//Citrate cycle (TCA cycle)+ko00380//Tryptophan metabolism+ko01100//Metabolic pathways+ko01110//Biosynthesis of secondary metabolites+ko01200//Carbon metabolism	XP_014538907.1|9.1e-256|Dihydrolipoamide succinyltransferase, putative [Penicillium digitatum Pd1]	GO:0009987//cellular process;GO:0044238//primary metabolic process;GO:0015980//energy derivation by oxidation of organic compounds;GO:0045333//cellular respiration;GO:0006091//generation of precursor metabolites and energy;GO:0008152//metabolic process;GO:0006099//tricarboxylic acid cycle;GO:0009060//aerobic respiration;GO:0044237//cellular metabolic process;GO:0005737//cytoplasm;GO:0005622//intr…
26229029	BGI_novel_T002412,XM_014682605.1	Known_gene	NW_014574621.1	+	2462	3.16	2.99	1.98	2.39	4.23	3.3	1.7	2.35	K10295//F-box protein 9;K11429//histone-lysine N-methyltransferase SUV420H [EC:2.1.1.43]+ko00310//Lysine degradation+ko01100//Metabolic pathways;K11429//[histone H4]-N-methyl-L-lysine20 N-methyltransferase [EC:2.1.1.362]+ko00310//Lysine degradation+ko01100//Metabolic pathways;K10295//F-box protein 9	XP_014538091.1|2.1e-96|hypothetical protein PDIP_07060 [Penicillium digitatum Pd1]	GO:0016740//transferase activity;GO:0003824//catalytic activity;
26233496	XM_014678687.1	Known_gene	NW_014574585.1	-	971	12.07	10.46	13.54	13.58	17.13	18.95	17.66	17.02	K13107//RNA-binding motif protein, X-linked 2	XP_014534173.1|6.3e-159|hypothetical protein PDIP_51790 [Penicillium digitatum Pd1]	GO:1901363//heterocyclic compound binding;GO:0005488//binding;GO:0097159//organic cyclic compound binding;GO:0003723//RNA binding;GO:0003676//nucleic acid binding;
26234515	BGI_novel_T000963,XM_014677939.1	Known_gene	NW_014574584.1	-	3858	2.29	2.39	2.63	2.69	5.42	5.42	2.06	2.82	NA	XP_014533425.1|4.3e-149|hypothetical protein PDIP_61990 [Penicillium digitatum Pd1]	NA
26230590	XM_014681555.1	Known_gene	NW_014574613.1	-	105	NA	NA	NA	NA	NA	NA	NA	NA	NA	XP_014537041.1|2.5e-12|hypothetical protein PDIP_22680 [Penicillium digitatum Pd1]	NA
26237148	XM_014675019.1	Known_gene	NW_014574578.1	-	1050	12.49	14.81	16.12	13.99	22.01	21.87	18.46	29.85	K00873//pyruvate kinase [EC:2.7.1.40]+ko00010//Glycolysis / Gluconeogenesis+ko01100//Metabolic pathways+ko01230//Biosynthesis of amino acids+ko01110//Biosynthesis of secondary metabolites+ko00620//Pyruvate metabolism+ko01200//Carbon metabolism	XP_014530505.1|2.0e-199|Atg28p [Penicillium digitatum Pd1]	NA
26229153	XM_014682729.1	Known_gene	NW_014574621.1	-	931	41.88	45.15	45.39	44.54	65.13	57	46.62	42.53	K10631//E3 ubiquitin-protein ligase Topors [EC:2.3.2.27]	XP_014538215.1|2.4e-158|hypothetical protein PDIP_08300 [Penicillium digitatum Pd1]	NA
26234549	BGI_novel_T000977,XM_014677973.1	Known_gene	NW_014574584.1	+	1822	65.43	60.81	105.31	104.23	90.41	116.32	89.57	104.59	K22493//agglutinin-like protein;K22493//agglutinin-like protein	XP_014533459.1|2.8e-226|hypothetical protein PDIP_62330 [Penicillium digitatum Pd1]	NA
26229895	XM_014682255.1	Known_gene	NW_014574616.1	+	1786	427.83	387.09	320.12	325.44	527.68	546.03	348.26	280.15	K01900//succinyl-CoA synthetase beta subunit [EC:6.2.1.4 6.2.1.5]+ko00020//Citrate cycle (TCA cycle)+ko01100//Metabolic pathways+ko00640//Propanoate metabolism+ko01110//Biosynthesis of secondary metabolites+ko01200//Carbon metabolism	CEJ55268.1|2.6e-223|Putative Podospora anserina S mat genomic DNA chromosome 3, supercontig 2 [Penicillium brasilianum]	GO:0006753//nucleoside phosphate metabolic process;GO:0044237//cellular metabolic process;GO:0006091//generation of precursor metabolites and energy;GO:0006637//acyl-CoA metabolic process;GO:0015980//energy derivation by oxidation of organic compounds;GO:0009060//aerobic respiration;GO:0019693//ribose phosphate metabolic process;GO:0072521//purine-containing compound metabolic process;GO:0006807/…
26229940	XM_014682300.1,BGI_novel_T002329	Known_gene	NW_014574616.1	+	841	7143.65	7069.95	5005.74	5042.25	6595.89	7188.67	6731.63	5400.06	K02868//large subunit ribosomal protein L11e+ko03010//Ribosome;K02868//large subunit ribosomal protein L11e+ko03010//Ribosome	KAF1943467.1|4.8e-80|60S ribosomal protein L11 [Clathrospora elynae]	GO:0044238//primary metabolic process;GO:0034645//cellular macromolecule biosynthetic process;GO:0043604//amide biosynthetic process;GO:0044271//cellular nitrogen compound biosynthetic process;GO:0043603//cellular amide metabolic process;GO:0019538//protein metabolic process;GO:0009059//macromolecule biosynthetic process;GO:1901564//organonitrogen compound metabolic process;GO:1901566//organonitr…
26237251	XM_014674853.1	Known_gene	NW_014574572.1	+	3446	24.06	22.96	32.26	29.4	30.64	29.07	30.17	37.91	K10754//replication factor C subunit 1+ko03430//Mismatch repair+ko03420//Nucleotide excision repair+ko03030//DNA replication	XP_014530339.1|0.0e+00|DNA replication factor C subunit Rfc1, putative [Penicillium digitatum Pd1]	GO:0044238//primary metabolic process;GO:0009058//biosynthetic process;GO:0006281//DNA repair;GO:0006807//nitrogen compound metabolic process;GO:0006259//DNA metabolic process;GO:0050896//response to stimulus;GO:0006974//cellular response to DNA damage stimulus;GO:0090304//nucleic acid metabolic process;GO:0044260//cellular macromolecule metabolic process;GO:0006260//DNA replication;GO:0009987//c…
26231369	XM_014681024.1	Known_gene	NW_014574610.1	+	591	48.7	52.37	78.47	72.36	91.16	76.81	67.24	88.75	K08741//DNA mismatch repair protein MSH5	XP_014536510.1|1.7e-60|hypothetical protein PDIP_30490 [Penicillium digitatum Pd1]	GO:0110165//cellular anatomical entity;GO:0031224//intrinsic component of membrane;GO:0016021//integral component of membrane;GO:0016020//membrane;
26230214	XM_014682096.1,BGI_novel_T002265,BGI_novel_T002266	Known_gene	NW_014574615.1	+	4516	16.1	17.05	11.06	12.75	6.76	6.51	4.06	5.19	NA	XP_014537582.1|0.0e+00|Meiosis protein MEI2, putative [Penicillium digitatum Pd1]	GO:0003723//RNA binding;GO:1901363//heterocyclic compound binding;GO:0097159//organic cyclic compound binding;GO:0003676//nucleic acid binding;GO:0005488//binding;
26236120	XM_014676475.1	Known_gene	NW_014574583.1	+	1849	4.13	2.66	8.39	9.28	15.14	14.3	5.03	2.86	K08157//MFS transporter, DHA1 family, multidrug resistance protein	OQE29025.1|7.3e-308|hypothetical protein PENFLA_c004G10822 [Penicillium flavigenum]	GO:0110165//cellular anatomical entity;GO:0016020//membrane;GO:0031224//intrinsic component of membrane;GO:0016021//integral component of membrane;GO:0005215//transporter activity;GO:0022857//transmembrane transporter activity;
26234765	XM_014678189.1	Known_gene	NW_014574584.1	-	389	4289.13	3643.6	3377.96	3589.01	4118.44	3862.57	4824.47	3745.17	K02943//large subunit ribosomal protein LP2+ko03010//Ribosome	XP_014533675.1|1.4e-50|60S acidic ribosomal protein P2 [Penicillium digitatum Pd1]	GO:0043170//macromolecule metabolic process;GO:0034645//cellular macromolecule biosynthetic process;GO:0044249//cellular biosynthetic process;GO:0006518//peptide metabolic process;GO:1901564//organonitrogen compound metabolic process;GO:0043043//peptide biosynthetic process;GO:0009059//macromolecule biosynthetic process;GO:1901576//organic substance biosynthetic process;GO:1901566//organonitrogen…
26232302	XM_014679489.1	Known_gene	NW_014574590.1	-	1015	242.95	247.23	432.09	456.77	301.71	306.89	485.15	434.43	K18097//glycerol 2-dehydrogenase (NADP+) [EC:1.1.1.156]+ko01100//Metabolic pathways+ko00561//Glycerolipid metabolism	XP_014534975.1|1.5e-174|Glycerol dehydrogenase Gcy1, putative [Penicillium digitatum Pd1]	GO:0016491//oxidoreductase activity;GO:0003824//catalytic activity;
26234660	XM_014678084.1,BGI_novel_T001007	Known_gene	NW_014574584.1	-	1579	79.55	70.57	71.44	71.19	116.16	104.14	80.68	86.99	K11338//RuvB-like protein 2 [EC:3.6.4.12];K11338//RuvB-like protein 2 [EC:5.6.2.3]	XP_014533570.1|6.9e-259|AAA family ATPase Rvb2/Reptin, putative [Penicillium digitatum Pd1]	GO:0006325//chromatin organization;GO:0006996//organelle organization;GO:0071704//organic substance metabolic process;GO:0044237//cellular metabolic process;GO:0034641//cellular nitrogen compound metabolic process;GO:0046483//heterocycle metabolic process;GO:0071840//cellular component organization or biogenesis;GO:0009987//cellular process;GO:0033554//cellular response to stress;GO:0051716//cell…
26233898	XM_014677322.1	Known_gene	NW_014574584.1	+	1127	0.09	0	0	0	0.18	0.09	0	0	K22278//peptidoglycan-N-acetylglucosamine deacetylase [EC:3.5.1.104]	XP_014532808.1|5.8e-190|Polysaccharide deacetylase family protein [Penicillium digitatum Pd1]	GO:0044238//primary metabolic process;GO:0071704//organic substance metabolic process;GO:0005975//carbohydrate metabolic process;GO:0008152//metabolic process;GO:0003824//catalytic activity;GO:0016810//hydrolase activity, acting on carbon-nitrogen (but not peptide) bonds;GO:0016787//hydrolase activity;
26232384	XM_014679571.1	Known_gene	NW_014574590.1	+	892	16.6	17.89	19.26	18.93	31.45	33.49	32.06	35.49	K03441//aquaglyceroporin related protein, other eukaryote	XP_014535057.1|2.2e-159|hypothetical protein PDIP_40660 [Penicillium digitatum Pd1]	GO:0031224//intrinsic component of membrane;GO:0016021//integral component of membrane;GO:0110165//cellular anatomical entity;GO:0016020//membrane;GO:0015267//channel activity;GO:0005215//transporter activity;GO:0022857//transmembrane transporter activity;GO:0022803//passive transmembrane transporter activity;
26234388	XM_014677812.1	Known_gene	NW_014574584.1	+	1065	185.97	180.43	181.62	183.84	205.47	190.01	214.46	210.23	NA	XP_014533298.1|4.7e-165|hypothetical protein PDIP_60720 [Penicillium digitatum Pd1]	NA
26237258	XM_014674860.1	Known_gene	NW_014574572.1	+	1325	67.3	60.1	65.09	71.43	85.91	75.05	44.66	46.02	K10082//lectin, mannose-binding 2+ko04141//Protein processing in endoplasmic reticulum	XP_014530346.1|4.7e-190|Lectin family integral membrane protein, putative [Penicillium digitatum Pd1]	GO:0110165//cellular anatomical entity;GO:0016020//membrane;GO:0016021//integral component of membrane;GO:0031224//intrinsic component of membrane;GO:0030246//carbohydrate binding;GO:0005488//binding;
26231077	XM_014680732.1	Known_gene	NW_014574610.1	+	1656	4.32	3.74	3.61	3.96	3.97	3.27	2.59	3.01	K13367//polyamine oxidase [EC:1.5.3.17]+ko00410//beta-Alanine metabolism+ko01240//Biosynthesis of cofactors+ko00330//Arginine and proline metabolism+ko00770//Pantothenate and CoA biosynthesis+ko01100//Metabolic pathways	XP_014536218.1|6.6e-311|hypothetical protein PDIP_27570 [Penicillium digitatum Pd1]	GO:0003824//catalytic activity;GO:0016491//oxidoreductase activity;
26237017	BGI_novel_T000107,XM_014675105.1	Known_gene	NW_014574581.1	-	512	1.16	0.72	0	0	0.23	1.15	0.45	0.22	NA	XP_014530591.1|1.1e-21|hypothetical protein PDIP_87030 [Penicillium digitatum Pd1]	NA
26231570	XM_014680368.1	Known_gene	NW_014574601.1	-	1669	9.46	9.51	14.26	14.82	23.35	27.26	16.26	15.93	K14963//COMPASS component SWD3	XP_014535854.1|0.0e+00|WD repeat protein [Penicillium digitatum Pd1]	NA
26235393	XM_014675748.1	Known_gene	NW_014574583.1	-	1316	80.84	69.78	92.62	95.95	124.45	121.69	91.07	93.2	K01265//methionyl aminopeptidase [EC:3.4.11.18]	XP_014531234.1|3.0e-225|Methionine aminopeptidase [Penicillium digitatum Pd1]	GO:0043412//macromolecule modification;GO:0009987//cellular process;GO:0006807//nitrogen compound metabolic process;GO:0044260//cellular macromolecule metabolic process;GO:0006464//cellular protein modification process;GO:0019538//protein metabolic process;GO:1901564//organonitrogen compound metabolic process;GO:0070084//protein initiator methionine removal;GO:0044238//primary metabolic process;G…
26233457	XM_014678648.1	Known_gene	NW_014574585.1	-	1541	0.17	0.35	0.22	0.45	0.57	0.17	0.28	0.83	NA	XP_014534134.1|3.3e-266|hypothetical protein PDIP_51400 [Penicillium digitatum Pd1]	NA
26233393	XM_014678584.1	Known_gene	NW_014574585.1	-	2655	10.16	9.56	30.94	32.79	12.06	11.42	24.34	24.45	K05349//beta-glucosidase [EC:3.2.1.21]+ko00999//Biosynthesis of various plant secondary metabolites+ko01100//Metabolic pathways+ko00500//Starch and sucrose metabolism+ko01110//Biosynthesis of secondary metabolites+ko00460//Cyanoamino acid metabolism	XP_014534070.1|0.0e+00|Beta-glucosidase [Penicillium digitatum Pd1]	GO:0044260//cellular macromolecule metabolic process;GO:0009056//catabolic process;GO:0030245//cellulose catabolic process;GO:0030243//cellulose metabolic process;GO:0044248//cellular catabolic process;GO:0044237//cellular metabolic process;GO:0051275//beta-glucan catabolic process;GO:0044238//primary metabolic process;GO:0006073//cellular glucan metabolic process;GO:0005976//polysaccharide metab…
26230048	XM_014681930.1	Known_gene	NW_014574615.1	+	678	14.21	10.01	19.51	17.5	35.54	38.14	20.01	23.28	K20168//TBC1 domain family member 15	XP_014537416.1|3.7e-125|hypothetical protein PDIP_17250 [Penicillium digitatum Pd1]	NA
BGI_novel_G000014	BGI_novel_T000378	Novel_gene	NW_014574583.1	+	757	2.14	1.77	0.98	0.98	1.84	1	2.94	1.37	K00128//aldehyde dehydrogenase (NAD+) [EC:1.2.1.3]+ko00410//beta-Alanine metabolism+ko00310//Lysine degradation+ko00010//Glycolysis / Gluconeogenesis+ko00380//Tryptophan metabolism+ko01240//Biosynthesis of cofactors+ko00330//Arginine and proline metabolism+ko00280//Valine, leucine and isoleucine degradation+ko00770//Pantothenate and CoA biosynthesis+ko01100//Metabolic pathways+ko00053//Ascorbate …	NA	GO:0110165//cellular anatomical entity;GO:0016021//integral component of membrane;GO:0016020//membrane;GO:0031224//intrinsic component of membrane;GO:0043167//ion binding;GO:1901363//heterocyclic compound binding;GO:0016831//carboxy-lyase activity;GO:0071949//FAD binding;GO:0036094//small molecule binding;GO:0050660//flavin adenine dinucleotide binding;GO:0003824//catalytic activity;GO:0016491//o…
26230909	XM_014681258.1,BGI_novel_T001999	Known_gene	NW_014574611.1	-	3009	2.36	2.39	1.87	1.47	3.01	3.23	1.75	1.74	K03316//monovalent cation:H+ antiporter, CPA1 family;K24160//sodium/hydrogen antiporter	KGO71094.1|4.0e-295|Cation/H+ exchanger [Penicillium italicum]	GO:0016020//membrane;GO:0031224//intrinsic component of membrane;GO:0110165//cellular anatomical entity;GO:0016021//integral component of membrane;GO:0022804//active transmembrane transporter activity;GO:0015075//ion transmembrane transporter activity;GO:0015318//inorganic molecular entity transmembrane transporter activity;GO:0022857//transmembrane transporter activity;GO:0015297//antiporter act…
26236686	XM_014677042.1	Known_gene	NW_014574583.1	-	870	238.15	254.62	128.43	146.07	76.39	87.36	71.43	112.56	K10609//cullin 4+ko03420//Nucleotide excision repair+ko04120//Ubiquitin mediated proteolysis	XP_014532528.1|1.8e-164|hypothetical protein PDIP_83720 [Penicillium digitatum Pd1]	GO:0110165//cellular anatomical entity;GO:0016021//integral component of membrane;GO:0031224//intrinsic component of membrane;GO:0016020//membrane;
26231097	XM_014680752.1	Known_gene	NW_014574610.1	-	219	302.86	312.37	585.6	460.18	432.51	418.1	379.42	454.88	K07059//uncharacterized protein	XP_014536238.1|7.9e-37|Nuclear protein, putative [Penicillium digitatum Pd1]	GO:0007010//cytoskeleton organization;GO:0007017//microtubule-based process;GO:0051258//protein polymerization;GO:0031109//microtubule polymerization or depolymerization;GO:0009987//cellular process;GO:0065003//protein-containing complex assembly;GO:0007020//microtubule nucleation;GO:0043933//protein-containing complex organization;GO:0006996//organelle organization;GO:0031122//cytoplasmic microt…
26231973	XM_014680001.1	Known_gene	NW_014574591.1	+	1579	6.28	7.61	10.84	10.65	7.92	5.66	11.12	12.9	K19851//flocculation protein FLO11+ko04011//MAPK signaling pathway - yeast	XP_014535487.1|3.1e-261|hypothetical protein PDIP_36550 [Penicillium digitatum Pd1]	GO:0016021//integral component of membrane;GO:0110165//cellular anatomical entity;GO:0016020//membrane;GO:0031224//intrinsic component of membrane;GO:0022857//transmembrane transporter activity;GO:0005215//transporter activity;
26237030	XM_014675118.1	Known_gene	NW_014574581.1	-	1669	42.15	40.33	31.78	33.29	26.67	25.75	33.62	35.64	K12666//oligosaccharyltransferase complex subunit alpha (ribophorin I)+ko04141//Protein processing in endoplasmic reticulum+ko01100//Metabolic pathways+ko00513//Various types of N-glycan biosynthesis+ko00510//N-Glycan biosynthesis	XP_014530604.1|1.8e-294|Oligosaccharyl transferase subunit (Alpha), putative [Penicillium digitatum Pd1]	GO:0006486//protein glycosylation;GO:0044249//cellular biosynthetic process;GO:0036211//protein modification process;GO:0009101//glycoprotein biosynthetic process;GO:0009987//cellular process;GO:0009100//glycoprotein metabolic process;GO:0070085//glycosylation;GO:0071704//organic substance metabolic process;GO:0044238//primary metabolic process;GO:0006464//cellular protein modification process;GO…
26229678	XM_014682482.1	Known_gene	NW_014574617.1	-	1704	123.95	104.58	439.88	442.96	232.36	237.88	509.83	643.11	K08139//MFS transporter, SP family, sugar:H+ symporter+ko04113//Meiosis - yeast;K08150//MFS transporter, SP family, solute carrier family 2 (myo-inositol transporter), member 13	XP_014537968.1|0.0e+00|hypothetical protein PDIP_13550 [Penicillium digitatum Pd1]	GO:0016021//integral component of membrane;GO:0016020//membrane;GO:0031224//intrinsic component of membrane;GO:0110165//cellular anatomical entity;GO:0005215//transporter activity;GO:0022857//transmembrane transporter activity;
26233274	XM_014678465.1	Known_gene	NW_014574585.1	+	961	51.84	62.54	106.24	88.93	53.82	48.02	87.62	117.23	K06890//uncharacterized protein	XP_014533951.1|3.0e-150|hypothetical protein PDIP_49570 [Penicillium digitatum Pd1]	GO:0110165//cellular anatomical entity;GO:0016021//integral component of membrane;GO:0031224//intrinsic component of membrane;GO:0016020//membrane;
26229769	XM_014682129.1,BGI_novel_T002275	Known_gene	NW_014574616.1	+	1622	22.94	24.59	19.51	21.39	20.64	19.92	22.7	19.17	K14213//Xaa-Pro dipeptidase [EC:3.4.13.9];K20032//palmitoyltransferase ZDHHC13/17 [EC:2.3.1.225];K06654//phosphate system cyclin PHO80+ko04111//Cell cycle - yeast;K14213//Xaa-Pro dipeptidase [EC:3.4.13.9];K24113//PHO85 cyclin-6/7	XP_014537615.1|4.4e-146|Cyclin-dependent protein kinase complex component, putative [Penicillium digitatum Pd1]	GO:0051246//regulation of protein metabolic process;GO:0051338//regulation of transferase activity;GO:0031323//regulation of cellular metabolic process;GO:0032268//regulation of cellular protein metabolic process;GO:1904029//regulation of cyclin-dependent protein kinase activity;GO:0000079//regulation of cyclin-dependent protein serine/threonine kinase activity;GO:0001932//regulation of protein p…
26234770	XM_014678194.1	Known_gene	NW_014574584.1	-	2613	31.13	27.37	27.55	31.7	45.61	43.49	32.3	28.08	K02210//DNA replication licensing factor MCM7 [EC:3.6.4.12]+ko03030//DNA replication+ko04113//Meiosis - yeast+ko04111//Cell cycle - yeast	XP_014533680.1|0.0e+00|DNA replication licensing factor Mcm7, putative [Penicillium digitatum Pd1]	GO:0044260//cellular macromolecule metabolic process;GO:0006725//cellular aromatic compound metabolic process;GO:1901576//organic substance biosynthetic process;GO:0006259//DNA metabolic process;GO:0006260//DNA replication;GO:0090304//nucleic acid metabolic process;GO:0006270//DNA replication initiation;GO:0009987//cellular process;GO:0009059//macromolecule biosynthetic process;GO:0034645//cellul…
26234175	BGI_novel_T000868,XM_014677599.1	Known_gene	NW_014574584.1	+	2172	3.69	3.37	3.13	2.77	2.76	3.16	4.3	4.05	K01930//folylpolyglutamate synthase [EC:6.3.2.17]+ko01240//Biosynthesis of cofactors+ko01100//Metabolic pathways+ko00790//Folate biosynthesis;K01930//folylpolyglutamate synthase [EC:6.3.2.17]+ko01240//Biosynthesis of cofactors+ko01100//Metabolic pathways+ko00790//Folate biosynthesis	XP_014533085.1|1.3e-276|hypothetical protein PDIP_58590 [Penicillium digitatum Pd1]	GO:0008152//metabolic process;GO:0009987//cellular process;GO:0044237//cellular metabolic process;GO:0044281//small molecule metabolic process;GO:0006730//one-carbon metabolic process;GO:0110165//cellular anatomical entity;GO:0005743//mitochondrial inner membrane;GO:0031966//mitochondrial membrane;GO:0031974//membrane-enclosed lumen;GO:0031975//envelope;GO:0016020//membrane;GO:0031090//organelle …
26233696	BGI_novel_T001281,XM_014678887.1	Known_gene	NW_014574585.1	+	1392	8.18	7.11	5.08	3.87	3.51	3.84	3.53	4.15	K11484//histone deacetylase HOS3 [EC:3.5.1.98];K14731//epsilon-lactone hydrolase [EC:3.1.1.83]+ko01110//Biosynthesis of secondary metabolites;K17648//versiconal hemiacetal acetate esterase [EC:3.1.1.94]+ko00254//Aflatoxin biosynthesis+ko01100//Metabolic pathways+ko01110//Biosynthesis of secondary metabolites;K17648//versiconal hemiacetal acetate esterase [EC:3.1.1.94]+ko00254//Aflatoxin biosynthe…	XP_014534373.1|1.9e-194|Lipase, putative [Penicillium digitatum Pd1]	GO:0016787//hydrolase activity;GO:0003824//catalytic activity;
26229359	BGI_novel_T002511,XM_014682935.1	Known_gene	NW_014574621.1	+	2922	13.86	14.24	8.1	8.95	12.63	11.84	6.86	7.94	K19783//DNA polymerase alpha-associated DNA helicase A [EC:3.6.4.12];K19783//DNA polymerase alpha-associated DNA helicase A [EC:5.6.2.3]	XP_014538421.1|0.0e+00|DNA helicase, putative [Penicillium digitatum Pd1]	GO:0017111//nucleoside-triphosphatase activity;GO:0016817//hydrolase activity, acting on acid anhydrides;GO:0016818//hydrolase activity, acting on acid anhydrides, in phosphorus-containing anhydrides;GO:0016787//hydrolase activity;GO:0003824//catalytic activity;GO:0016462//pyrophosphatase activity;GO:0004386//helicase activity;GO:0016887//ATP hydrolysis activity;
26230077	XM_014681959.1	Known_gene	NW_014574615.1	+	1382	8.59	10.02	9.47	9.79	10.75	9.72	9.08	9.63	K19619//tyrosyl-DNA phosphodiesterase 2 [EC:3.1.4.-];K19898//alpha-agglutinin	KGO65918.1|4.9e-170|Concanavalin A-like lectin/glucanases superfamily [Penicillium italicum]	GO:0044238//primary metabolic process;GO:0016043//cellular component organization;GO:0071554//cell wall organization or biogenesis;GO:0045229//external encapsulating structure organization;GO:0008152//metabolic process;GO:0071555//cell wall organization;GO:0071704//organic substance metabolic process;GO:0005975//carbohydrate metabolic process;GO:0071840//cellular component organization or biogene…
26231833	BGI_novel_T001573,XM_014679861.1	Known_gene	NW_014574591.1	+	1177	13.51	14.06	20.5	22.94	38.17	32.62	29.91	22.75	K13577//solute carrier family 25 (mitochondrial dicarboxylate transporter), member 10;K13577//solute carrier family 25 (mitochondrial dicarboxylate transporter), member 10	XP_014535347.1|3.4e-140|Mitochondrial dicarboxylate carrier, putative [Penicillium digitatum Pd1]	GO:0051179//localization;GO:0051234//establishment of localization;GO:0006839//mitochondrial transport;GO:0006810//transport;GO:0016020//membrane;GO:0016021//integral component of membrane;GO:0043231//intracellular membrane-bounded organelle;GO:0110165//cellular anatomical entity;GO:0005737//cytoplasm;GO:0005622//intracellular anatomical structure;GO:0043229//intracellular organelle;GO:0043226//o…
26231046	XM_014680701.1	Known_gene	NW_014574610.1	-	2085	110.31	111.29	90.61	95.87	113.07	112.17	93.37	85.45	K18749//protein LSM14	XP_014536187.1|0.0e+00|hypothetical protein PDIP_27260 [Penicillium digitatum Pd1]	NA
26232408	XM_014679595.1	Known_gene	NW_014574590.1	+	2055	0.77	0.67	1.19	1.2	0.53	0.45	1.2	1.61	K01908//propionyl-CoA synthetase [EC:6.2.1.17]+ko01100//Metabolic pathways+ko00640//Propanoate metabolism;K00108//choline dehydrogenase [EC:1.1.99.1]+ko01100//Metabolic pathways+ko00260//Glycine, serine and threonine metabolism	XP_014535081.1|0.0e+00|hypothetical protein PDIP_40900 [Penicillium digitatum Pd1]	GO:0003824//catalytic activity;GO:0050660//flavin adenine dinucleotide binding;GO:0043167//ion binding;GO:1901265//nucleoside phosphate binding;GO:1901363//heterocyclic compound binding;GO:0016614//oxidoreductase activity, acting on CH-OH group of donors;GO:0005488//binding;GO:0097159//organic cyclic compound binding;GO:0036094//small molecule binding;GO:0016491//oxidoreductase activity;GO:004316…
26233126	XM_014678317.1	Known_gene	NW_014574585.1	+	1178	186.23	171.76	162.04	159.86	256.91	260.67	174.43	180.22	K01738//cysteine synthase [EC:2.5.1.47]+ko00920//Sulfur metabolism+ko01100//Metabolic pathways+ko01230//Biosynthesis of amino acids+ko01110//Biosynthesis of secondary metabolites+ko00270//Cysteine and methionine metabolism+ko01200//Carbon metabolism	XP_014533803.1|1.5e-211|Cysteine synthase [Penicillium digitatum Pd1]	GO:0016053//organic acid biosynthetic process;GO:0044283//small molecule biosynthetic process;GO:0009987//cellular process;GO:0006563//L-serine metabolic process;GO:0009058//biosynthetic process;GO:0071704//organic substance metabolic process;GO:1901605//alpha-amino acid metabolic process;GO:0000097//sulfur amino acid biosynthetic process;GO:0008152//metabolic process;GO:0044249//cellular biosynt…
26232182	XM_014680210.1	Known_gene	NW_014574591.1	-	177	NA	NA	NA	NA	NA	NA	NA	NA	NA	XP_014535696.1|3.9e-26|hypothetical protein PDIP_38640 [Penicillium digitatum Pd1]	GO:0016020//membrane;GO:0110165//cellular anatomical entity;GO:0016021//integral component of membrane;GO:0031224//intrinsic component of membrane;
26233715	XM_014678906.1,BGI_novel_T001288	Known_gene	NW_014574585.1	+	3326	13	13.15	18.31	16.67	21.27	18.91	10.59	13.9	K11215//transcription factor STE12+ko04011//MAPK signaling pathway - yeast;K11215//transcription factor STE12+ko04011//MAPK signaling pathway - yeast	XP_014534392.1|0.0e+00|Sexual development transcription factor SteA [Penicillium digitatum Pd1]	GO:0005622//intracellular anatomical structure;GO:0043229//intracellular organelle;GO:0043231//intracellular membrane-bounded organelle;GO:0110165//cellular anatomical entity;GO:0043226//organelle;GO:0005634//nucleus;GO:0043227//membrane-bounded organelle;GO:0003700//DNA-binding transcription factor activity;GO:0140110//transcription regulator activity;GO:0097159//organic cyclic compound binding;…
26232208	XM_014680236.1	Known_gene	NW_014574591.1	+	1194	27.11	30.62	24.36	29.84	24.51	28.83	40.19	36.62	K06883//uncharacterized protein	XP_014535722.1|3.3e-205|ATP binding protein, putative [Penicillium digitatum Pd1]	GO:0017076//purine nucleotide binding;GO:0032550//purine ribonucleoside binding;GO:0032561//guanyl ribonucleotide binding;GO:1901363//heterocyclic compound binding;GO:0097367//carbohydrate derivative binding;GO:0097159//organic cyclic compound binding;GO:0001883//purine nucleoside binding;GO:0003824//catalytic activity;GO:0032555//purine ribonucleotide binding;GO:0005525//GTP binding;GO:0019001//…
26231870	XM_014679898.1	Known_gene	NW_014574591.1	+	2746	7.06	5.85	5.19	5.94	7.87	6.89	5.17	6.76	K01210//glucan 1,3-beta-glucosidase [EC:3.2.1.58]+ko01100//Metabolic pathways+ko00500//Starch and sucrose metabolism	XP_014535384.1|0.0e+00|Exo-beta-1,3-glucanase, putative [Penicillium digitatum Pd1]	GO:0071704//organic substance metabolic process;GO:0005975//carbohydrate metabolic process;GO:0044238//primary metabolic process;GO:0008152//metabolic process;GO:0110165//cellular anatomical entity;GO:0016020//membrane;GO:0016021//integral component of membrane;GO:0031224//intrinsic component of membrane;GO:0016787//hydrolase activity;GO:0016798//hydrolase activity, acting on glycosyl bonds;GO:00…
26231146	XM_014680801.1	Known_gene	NW_014574610.1	-	1462	0	0	0.05	0	0	0	0	0.27	NA	XP_014536287.1|3.0e-278|hypothetical protein PDIP_28260 [Penicillium digitatum Pd1]	NA
26236426	XM_014676781.1,BGI_novel_T000624	Known_gene	NW_014574583.1	+	6298	1.23	1.66	1.4	1.42	3.68	2.92	1.61	1.22	K14950//manganese-transporting P-type ATPase [EC:3.6.3.-];K02920//large subunit ribosomal protein L36e+ko03010//Ribosome;K01613//phosphatidylserine decarboxylase [EC:4.1.1.65]+ko01100//Metabolic pathways+ko01110//Biosynthesis of secondary metabolites+ko00564//Glycerophospholipid metabolism;K07748//sterol-4alpha-carboxylate 3-dehydrogenase (decarboxylating) [EC:1.1.1.170]+ko01100//Metabolic pathwa…	XP_014532267.1|2.8e-182|hypothetical protein PDIP_81100 [Penicillium digitatum Pd1]	GO:0009058//biosynthetic process;GO:0008152//metabolic process;GO:0110165//cellular anatomical entity;GO:0031224//intrinsic component of membrane;GO:0016020//membrane;GO:0016021//integral component of membrane;
26236894	XM_014675143.1,BGI_novel_T000122	Known_gene	NW_014574582.1	+	3352	11.74	10	11.39	13.85	21.86	19.87	8.92	9.27	K03321//sulfate permease, SulP family;K03321//sulfate permease, SulP family	XP_014530629.1|0.0e+00|Sulfate transporter family protein [Penicillium digitatum Pd1]	GO:0031224//intrinsic component of membrane;GO:0016021//integral component of membrane;GO:0016020//membrane;GO:0110165//cellular anatomical entity;GO:0015103//inorganic anion transmembrane transporter activity;GO:0005215//transporter activity;GO:0015291//secondary active transmembrane transporter activity;GO:0022857//transmembrane transporter activity;GO:0008509//anion transmembrane transporter a…
26229937	XM_014682297.1	Known_gene	NW_014574616.1	+	2301	44.69	47.82	22.67	25.27	26.07	29.49	31.91	32.44	K14209//solute carrier family 36 (proton-coupled amino acid transporter)+ko04138//Autophagy - yeast	XP_014537783.1|0.0e+00|Amino acid transporter, putative [Penicillium digitatum Pd1]	GO:0007034//vacuolar transport;GO:0071705//nitrogen compound transport;GO:0006820//anion transport;GO:0098655//cation transmembrane transport;GO:1902475//L-alpha-amino acid transmembrane transport;GO:0055085//transmembrane transport;GO:1905039//carboxylic acid transmembrane transport;GO:1903825//organic acid transmembrane transport;GO:0006811//ion transport;GO:0006865//amino acid transport;GO:000…
26233319	XM_014678510.1,BGI_novel_T001152	Known_gene	NW_014574585.1	+	3695	204.53	187.69	244.43	252.27	299.48	296.64	333.53	273.92	K02931//large subunit ribosomal protein L5+ko03010//Ribosome;K02931//large subunit ribosomal protein L5+ko03010//Ribosome	XP_014533996.1|1.3e-206|50S ribosomal subunit L7, putative [Penicillium digitatum Pd1]	GO:0044267//cellular protein metabolic process;GO:0044260//cellular macromolecule metabolic process;GO:1901566//organonitrogen compound biosynthetic process;GO:0044271//cellular nitrogen compound biosynthetic process;GO:0009058//biosynthetic process;GO:0034641//cellular nitrogen compound metabolic process;GO:0009059//macromolecule biosynthetic process;GO:0043170//macromolecule metabolic process;G…
26236185	BGI_novel_T000555,XM_014676540.1	Known_gene	NW_014574583.1	-	3023	1.22	1.15	0.86	0.99	0.9	0.72	0.76	1.16	K10536//agmatine deiminase [EC:3.5.3.12]+ko00330//Arginine and proline metabolism+ko01100//Metabolic pathways;K10536//agmatine deiminase [EC:3.5.3.12]+ko00330//Arginine and proline metabolism+ko01100//Metabolic pathways	XP_014532026.1|1.1e-98|Porphyromonas-type peptidyl-arginine deiminase superfamily [Penicillium digitatum Pd1]	GO:0044106//cellular amine metabolic process;GO:0009446//putrescine biosynthetic process;GO:0006576//cellular biogenic amine metabolic process;GO:0071704//organic substance metabolic process;GO:1901564//organonitrogen compound metabolic process;GO:0042401//cellular biogenic amine biosynthetic process;GO:0006596//polyamine biosynthetic process;GO:0044237//cellular metabolic process;GO:1901576//org…
26234246	XM_014677670.1	Known_gene	NW_014574584.1	-	1216	13.51	13.8	12.92	14.26	17.12	15.51	17.46	21.78	K14962//COMPASS component SWD2+ko03015//mRNA surveillance pathway	XP_014533156.1|2.5e-216|WD repeat protein [Penicillium digitatum Pd1]	GO:0043229//intracellular organelle;GO:0005622//intracellular anatomical structure;GO:0031974//membrane-enclosed lumen;GO:1902494//catalytic complex;GO:0005634//nucleus;GO:0043231//intracellular membrane-bounded organelle;GO:0070013//intracellular organelle lumen;GO:0032991//protein-containing complex;GO:0005654//nucleoplasm;GO:0035097//histone methyltransferase complex;GO:1990234//transferase co…
26233485	BGI_novel_T001206,XM_014678676.1	Known_gene	NW_014574585.1	-	1935	86.51	77.75	69.59	69.33	115.03	109.17	75.43	70	K22132//tRNA threonylcarbamoyladenosine dehydratase;K22132//tRNA threonylcarbamoyladenosine dehydratase	XP_014534162.1|0.0e+00|hypothetical protein PDIP_51680 [Penicillium digitatum Pd1]	GO:0016877//ligase activity, forming carbon-sulfur bonds;GO:0016874//ligase activity;GO:0016787//hydrolase activity;GO:0003824//catalytic activity;GO:0008641//ubiquitin-like modifier activating enzyme activity;
26229044	XM_014682620.1	Known_gene	NW_014574621.1	+	789	28.58	24.02	41.16	41.08	74.14	77.48	42.51	39.14	K02619//4-amino-4-deoxychorismate lyase [EC:4.1.3.38]+ko01240//Biosynthesis of cofactors+ko00790//Folate biosynthesis	XP_014538106.1|2.0e-146|hypothetical protein PDIP_07210 [Penicillium digitatum Pd1]	GO:0005739//mitochondrion;GO:0043227//membrane-bounded organelle;GO:0043229//intracellular organelle;GO:0005737//cytoplasm;GO:0031967//organelle envelope;GO:0005758//mitochondrial intermembrane space;GO:0005622//intracellular anatomical structure;GO:0110165//cellular anatomical entity;GO:0031970//organelle envelope lumen;GO:0005740//mitochondrial envelope;GO:0043226//organelle;GO:0043231//intrace…
26236758	BGI_novel_T000717,XM_014677114.1	Known_gene	NW_014574583.1	-	924	2191.96	2110.03	1865.66	1638.99	2653.48	2466.75	2237.64	1606.91	K02983//small subunit ribosomal protein S30e+ko03010//Ribosome;K02983//small subunit ribosomal protein S30e+ko03010//Ribosome	XP_002558823.1|8.8e-26|Pc13g03870 [Penicillium rubens Wisconsin 54-1255]	GO:0044271//cellular nitrogen compound biosynthetic process;GO:0019538//protein metabolic process;GO:0009058//biosynthetic process;GO:0034641//cellular nitrogen compound metabolic process;GO:0009059//macromolecule biosynthetic process;GO:0044267//cellular protein metabolic process;GO:0006518//peptide metabolic process;GO:0071704//organic substance metabolic process;GO:0044249//cellular biosynthet…
26230090	XM_014681972.1	Known_gene	NW_014574615.1	+	1263	0.07	0.14	0.13	0.07	0.4	0.13	0	0.19	K05747//Wiskott-Aldrich syndrome protein;K12879//THO complex subunit 2+ko03040//Spliceosome+ko03013//Nucleocytoplasmic transport;K11422//histone-lysine N-methyltransferase SETD1 [EC:2.1.1.43]+ko00310//Lysine degradation+ko01100//Metabolic pathways;K20521//myosin tail region-interacting protein MTI1	XP_014537458.1|1.6e-232|hypothetical protein PDIP_17670 [Penicillium digitatum Pd1]	NA
26235579	XM_014675934.1	Known_gene	NW_014574583.1	+	1232	60.85	65.01	66.17	62.34	64.59	60.23	60.35	63.94	K09140//pre-rRNA-processing protein TSR3	CRL17326.1|6.3e-207|RNase L inhibitor RLI, possible metal-binding domain [Penicillium camemberti]	GO:1901360//organic cyclic compound metabolic process;GO:0044237//cellular metabolic process;GO:0006725//cellular aromatic compound metabolic process;GO:0071840//cellular component organization or biogenesis;GO:0090304//nucleic acid metabolic process;GO:0006396//RNA processing;GO:0042254//ribosome biogenesis;GO:0071704//organic substance metabolic process;GO:0008152//metabolic process;GO:0006139/…
26230572	XM_014681537.1	Known_gene	NW_014574613.1	+	1942	10.71	10.95	13.65	13.02	14.14	13.37	12.02	15.34	K08284//calcium channel MID1	XP_014537023.1|0.0e+00|Calcium channel subunit Mid1 [Penicillium digitatum Pd1]	GO:0048878//chemical homeostasis;GO:0065008//regulation of biological quality;GO:0098771//inorganic ion homeostasis;GO:0072507//divalent inorganic cation homeostasis;GO:0098657//import into cell;GO:0009987//cellular process;GO:0055080//cation homeostasis;GO:0030001//metal ion transport;GO:0051641//cellular localization;GO:0051649//establishment of localization in cell;GO:0050801//ion homeostasis;…
26234287	XM_014677711.1	Known_gene	NW_014574584.1	-	1392	2.15	2.01	2.04	1.69	1.22	1.17	2.18	1.42	K01183//chitinase [EC:3.2.1.14]+ko00520//Amino sugar and nucleotide sugar metabolism+ko01100//Metabolic pathways	XP_014533197.1|1.1e-252|hypothetical protein PDIP_59710 [Penicillium digitatum Pd1]	NA
26234465	XM_014677889.1	Known_gene	NW_014574584.1	-	6653	7.43	7.33	4.87	6.17	9.51	8.17	3.37	3.48	K10706//senataxin [EC:3.6.4.-]	XP_014533375.1|0.0e+00|tRNA-splicing endonuclease, putative [Penicillium digitatum Pd1]	GO:0043169//cation binding;GO:0016462//pyrophosphatase activity;GO:0008270//zinc ion binding;GO:0005488//binding;GO:0016788//hydrolase activity, acting on ester bonds;GO:0004386//helicase activity;GO:1901363//heterocyclic compound binding;GO:0003676//nucleic acid binding;GO:0004518//nuclease activity;GO:0046872//metal ion binding;GO:0097159//organic cyclic compound binding;GO:0043167//ion binding…
26231017	XM_014680672.1	Known_gene	NW_014574610.1	-	978	0.08	0.09	0.08	0	0.17	0.17	0.41	0.97	K11968//ariadne-1 [EC:2.3.2.31]	XP_014536158.1|1.1e-191|hypothetical protein PDIP_26970 [Penicillium digitatum Pd1]	GO:0016740//transferase activity;GO:0140096//catalytic activity, acting on a protein;GO:0043169//cation binding;GO:0003824//catalytic activity;GO:0005488//binding;GO:0046872//metal ion binding;GO:0019787//ubiquitin-like protein transferase activity;GO:0043167//ion binding;GO:0004842//ubiquitin-protein transferase activity;
26231506	XM_014680557.1	Known_gene	NW_014574605.1	-	4948	1.74	1.28	0.72	0.66	3.15	2.37	0.98	0.86	K05665//ATP-binding cassette, subfamily C (CFTR/MRP), member 1 [EC:7.6.2.3]+ko02010//ABC transporters	XP_016599380.1|0.0e+00|ABC transporter, integral membrane type 1 [Penicillium expansum]	GO:0031224//intrinsic component of membrane;GO:0016021//integral component of membrane;GO:0016020//membrane;GO:0110165//cellular anatomical entity;GO:0030554//adenyl nucleotide binding;GO:0043167//ion binding;GO:0022857//transmembrane transporter activity;GO:0005215//transporter activity;GO:0032553//ribonucleotide binding;GO:0016817//hydrolase activity, acting on acid anhydrides;GO:0097159//organ…
26236970	XM_014675058.1	Known_gene	NW_014574581.1	+	297	0	0	0.45	0	0	0	0	0	NA	XP_014530544.1|7.6e-51|hypothetical protein PDIP_86560 [Penicillium digitatum Pd1]	GO:0006807//nitrogen compound metabolic process;GO:0010467//gene expression;GO:0044271//cellular nitrogen compound biosynthetic process;GO:0006351//transcription, DNA-templated;GO:0097659//nucleic acid-templated transcription;GO:0016070//RNA metabolic process;GO:0009987//cellular process;GO:0044249//cellular biosynthetic process;GO:0044237//cellular metabolic process;GO:1901576//organic substance…
26228518	XM_014683458.1	Known_gene	NW_014574624.1	+	3496	54.32	52.55	48.98	54.34	54.34	51.15	47.17	55.49	K20046//actin cytoskeleton-regulatory complex protein SLA1	XP_014538944.1|0.0e+00|Cytoskeleton assembly control protein Sla1, putative [Penicillium digitatum Pd1]	GO:0006810//transport;GO:0009987//cellular process;GO:0051234//establishment of localization;GO:0051179//localization;GO:0016192//vesicle-mediated transport;GO:0006897//endocytosis;GO:0042802//identical protein binding;GO:0060090//molecular adaptor activity;GO:0008092//cytoskeletal protein binding;GO:0043130//ubiquitin binding;GO:0030674//protein-macromolecule adaptor activity;GO:0005515//protein…
26233112	XM_014678303.1	Known_gene	NW_014574585.1	-	581	44.04	39.91	27.08	28.86	56.56	50.46	36.75	36.27	NA	XP_014533789.1|1.7e-81|hypothetical protein PDIP_47950 [Penicillium digitatum Pd1]	NA
26236461	XM_014676816.1	Known_gene	NW_014574583.1	-	597	0	0	0	0	0	0.19	0	0.36	K14715//solute carrier family 39 (zinc transporter), member 9	XP_014532302.1|3.8e-90|RTA1 like protein [Penicillium digitatum Pd1]	GO:0110165//cellular anatomical entity;GO:0031224//intrinsic component of membrane;GO:0016021//integral component of membrane;GO:0016020//membrane;
26229008	XM_014682584.1	Known_gene	NW_014574621.1	-	2475	0.38	0.39	1.02	0.72	3.38	1.97	1.03	1.04	K05857//phosphatidylinositol phospholipase C, delta [EC:3.1.4.11]+ko01100//Metabolic pathways+ko04070//Phosphatidylinositol signaling system+ko00562//Inositol phosphate metabolism	XP_014538070.1|0.0e+00|Phosphoinositide-specific phospholipase C, putative [Penicillium digitatum Pd1]	GO:0023052//signaling;GO:0007154//cell communication;GO:1901575//organic substance catabolic process;GO:0044238//primary metabolic process;GO:0050794//regulation of cellular process;GO:0009987//cellular process;GO:0009056//catabolic process;GO:0008152//metabolic process;GO:0035556//intracellular signal transduction;GO:0065007//biological regulation;GO:0016042//lipid catabolic process;GO:0050789//…
26230202	XM_014682084.1	Known_gene	NW_014574615.1	+	1542	189.79	213.49	228.68	247.4	151.65	134.27	202.71	209.87	K03083//glycogen synthase kinase 3 beta [EC:2.7.11.26]	XP_014537570.1|1.3e-229|Glycogen synthase kinase (Skp1), putative [Penicillium digitatum Pd1]	GO:0051726//regulation of cell cycle;GO:0010564//regulation of cell cycle process;GO:0007346//regulation of mitotic cell cycle;GO:0007088//regulation of mitotic nuclear division;GO:0048522//positive regulation of cellular process;GO:0051984//positive regulation of chromosome segregation;GO:0051783//regulation of nuclear division;GO:0048518//positive regulation of biological process;GO:0032880//re…
26230072	XM_014681954.1	Known_gene	NW_014574615.1	-	413	7.06	8.03	11.67	9.57	9.95	11.01	10.54	8.68	NA	XP_014537440.1|1.5e-58|hypothetical protein PDIP_17490 [Penicillium digitatum Pd1]	GO:0110165//cellular anatomical entity;GO:0031224//intrinsic component of membrane;GO:0016021//integral component of membrane;GO:0016020//membrane;
26232848	BGI_novel_T001417,XM_014679334.1	Known_gene	NW_014574589.1	+	733	199.52	196.73	163.5	165.95	184.07	174.09	145.19	118.33	NA	XP_014534820.1|5.7e-35|hypothetical protein PDIP_45300 [Penicillium digitatum Pd1]	NA
26236436	XM_014676791.1,BGI_novel_T000627	Known_gene	NW_014574583.1	+	1690	2.91	3.56	1	1.05	0.92	1.24	0.61	0.74	K07300//Ca2+:H+ antiporter;K07300//Ca2+:H+ antiporter	XP_014532277.1|6.2e-210|hypothetical protein PDIP_81200 [Penicillium digitatum Pd1]	GO:0009987//cellular process;GO:0051179//localization;GO:0006810//transport;GO:0051234//establishment of localization;GO:0055085//transmembrane transport;GO:0031224//intrinsic component of membrane;GO:0043227//membrane-bounded organelle;GO:0005774//vacuolar membrane;GO:0043226//organelle;GO:0031090//organelle membrane;GO:0016021//integral component of membrane;GO:0005622//intracellular anatomical…
26232096	XM_014680124.1	Known_gene	NW_014574591.1	+	2355	5.5	5.1	14.27	12.31	21.33	22.33	8.86	14.86	K08860//eukaryotic translation initiation factor 2-alpha kinase 3 [EC:2.7.11.1]+ko04141//Protein processing in endoplasmic reticulum	XP_014535610.1|0.0e+00|hypothetical protein PDIP_37780 [Penicillium digitatum Pd1]	GO:0016772//transferase activity, transferring phosphorus-containing groups;GO:1901363//heterocyclic compound binding;GO:0032555//purine ribonucleotide binding;GO:0097367//carbohydrate derivative binding;GO:0017076//purine nucleotide binding;GO:0005488//binding;GO:0000166//nucleotide binding;GO:0003824//catalytic activity;GO:0016627//oxidoreductase activity, acting on the CH-CH group of donors;GO…
26234152	XM_014677576.1	Known_gene	NW_014574584.1	-	105	NA	NA	NA	NA	NA	NA	NA	NA	NA	XP_014533062.1|8.8e-10|hypothetical protein PDIP_58360 [Penicillium digitatum Pd1]	NA
26236586	XM_014676941.1	Known_gene	NW_014574583.1	+	1479	31.36	32.08	25.3	27.22	25.24	22.61	34.84	37.91	K00767//nicotinate-nucleotide pyrophosphorylase (carboxylating) [EC:2.4.2.19]+ko01240//Biosynthesis of cofactors+ko01100//Metabolic pathways+ko00760//Nicotinate and nicotinamide metabolism	XP_014532427.1|3.9e-289|C6 transcription factor, putative [Penicillium digitatum Pd1]	GO:0032774//RNA biosynthetic process;GO:0010467//gene expression;GO:0006807//nitrogen compound metabolic process;GO:0018130//heterocycle biosynthetic process;GO:0009059//macromolecule biosynthetic process;GO:0097659//nucleic acid-templated transcription;GO:0090304//nucleic acid metabolic process;GO:0044260//cellular macromolecule metabolic process;GO:0071704//organic substance metabolic process;G…
26230200	XM_014682082.1	Known_gene	NW_014574615.1	-	2305	128.11	135.3	105.07	104.96	72.72	69.27	84.12	102.66	K19030//6-phosphofructo-2-kinase / fructose-2,6-biphosphatase 4 [EC:2.7.1.105 3.1.3.46]+ko00051//Fructose and mannose metabolism	OQE92887.1|1.7e-306|hypothetical protein PENNAL_c0006G03505 [Penicillium nalgiovense]	GO:0071704//organic substance metabolic process;GO:0044237//cellular metabolic process;GO:0044281//small molecule metabolic process;GO:0044238//primary metabolic process;GO:0019318//hexose metabolic process;GO:0008152//metabolic process;GO:0005996//monosaccharide metabolic process;GO:0019637//organophosphate metabolic process;GO:1901135//carbohydrate derivative metabolic process;GO:0009987//cellu…
26233548	BGI_novel_T001229,BGI_novel_T001227,XM_014678739.1,BGI_novel_T001228,BGI_novel_T001226	Known_gene	NW_014574585.1	-	5569	18.66	18.81	12.07	12.94	10.03	9.39	6.47	10.2	K18721//nucleoporin NUP1+ko03013//Nucleocytoplasmic transport;K23719//nuclear mRNA export protein SAC3;K23719//nuclear mRNA export protein SAC3;K23719//nuclear mRNA export protein SAC3;K23719//nuclear mRNA export protein SAC3	XP_014534225.1|0.0e+00|Leucine permease transcriptional regulator (SAC3), putative [Penicillium digitatum Pd1]	NA
26235049	XM_014675404.1,BGI_novel_T000200	Known_gene	NW_014574583.1	+	2947	1358.94	1455.57	1238.11	1183.56	1549.95	1546.57	609.53	973.96	K03034//26S proteasome regulatory subunit N4;K03034//protein RPN4	XP_014530890.1|0.0e+00|C2H2 transcription factor (Rpn4), putative [Penicillium digitatum Pd1]	GO:1901363//heterocyclic compound binding;GO:0005488//binding;GO:0003676//nucleic acid binding;GO:0097159//organic cyclic compound binding;
26236421	XM_014676776.1	Known_gene	NW_014574583.1	+	492	46.17	57.24	84.34	86.1	39.07	32.7	84.54	96.27	K03123//transcription initiation factor TFIIA small subunit+ko03022//Basal transcription factors	XP_014532262.1|8.9e-56|Transcription initiation factor IIA subunit 2 [Penicillium digitatum Pd1]	GO:0018130//heterocycle biosynthetic process;GO:0034645//cellular macromolecule biosynthetic process;GO:0009987//cellular process;GO:0006725//cellular aromatic compound metabolic process;GO:0032774//RNA biosynthetic process;GO:0034654//nucleobase-containing compound biosynthetic process;GO:0016070//RNA metabolic process;GO:0046483//heterocycle metabolic process;GO:0044260//cellular macromolecule …
26235178	XM_014675533.1	Known_gene	NW_014574583.1	-	1326	26.01	27.55	20.58	21.95	26.27	28.38	26.72	29.25	K01438//acetylornithine deacetylase [EC:3.5.1.16]+ko00220//Arginine biosynthesis+ko01100//Metabolic pathways+ko01230//Biosynthesis of amino acids+ko01110//Biosynthesis of secondary metabolites+ko01210//2-Oxocarboxylic acid metabolism	XP_014531019.1|7.9e-249|Peptidase, putative [Penicillium digitatum Pd1]	GO:0003824//catalytic activity;GO:0016787//hydrolase activity;GO:0140096//catalytic activity, acting on a protein;GO:0008237//metallopeptidase activity;GO:0008233//peptidase activity;
26235975	XM_014676330.1	Known_gene	NW_014574583.1	-	1314	34.26	35.79	22.95	22.3	34.44	32.62	28.82	34.05	NA	XP_014531816.1|5.8e-260|hypothetical protein PDIP_76590 [Penicillium digitatum Pd1]	GO:0031224//intrinsic component of membrane;GO:0016021//integral component of membrane;GO:0016020//membrane;GO:0110165//cellular anatomical entity;
26236776	XM_014677132.1	Known_gene	NW_014574583.1	-	1218	NA	NA	NA	NA	NA	NA	NA	NA	K06133//4'-phosphopantetheinyl transferase [EC:2.7.8.-]+ko00770//Pantothenate and CoA biosynthesis+ko01100//Metabolic pathways	XP_014532618.1|2.2e-237|4'-phosphopantetheinyl transferase NpgA/CfwA [Penicillium digitatum Pd1]	GO:0016780//phosphotransferase activity, for other substituted phosphate groups;GO:0043167//ion binding;GO:0046872//metal ion binding;GO:0003824//catalytic activity;GO:0005488//binding;GO:0016740//transferase activity;GO:0000287//magnesium ion binding;GO:0016772//transferase activity, transferring phosphorus-containing groups;GO:0043169//cation binding;GO:0008897//holo-[acyl-carrier-protein] synt…
26235225	XM_014675580.1	Known_gene	NW_014574583.1	-	1323	164.83	172.59	108.88	109.56	157.61	147.63	132.79	166.69	K03036//26S proteasome regulatory subunit N6+ko03050//Proteasome;K11650//SWI/SNF-related matrix-associated actin-dependent regulator of chromatin subfamily D	XP_022493263.1|3.2e-223|hypothetical protein PENARI_c001G11808 [Penicillium arizonense]	GO:0044257//cellular protein catabolic process;GO:0044260//cellular macromolecule metabolic process;GO:0051603//proteolysis involved in cellular protein catabolic process;GO:0065003//protein-containing complex assembly;GO:0006511//ubiquitin-dependent protein catabolic process;GO:0071840//cellular component organization or biogenesis;GO:0044085//cellular component biogenesis;GO:1901565//organonitr…
26231141	BGI_novel_T001860,XM_014680796.1	Known_gene	NW_014574610.1	-	743	364.11	347.32	424.43	411.25	373	389.07	342.83	370.18	NA	XP_014536282.1|7.7e-34|hypothetical protein PDIP_28210 [Penicillium digitatum Pd1]	GO:0110165//cellular anatomical entity;GO:0016021//integral component of membrane;GO:0031224//intrinsic component of membrane;GO:0016020//membrane;
26228573	BGI_novel_T002678,XM_014683513.1	Known_gene	NW_014574624.1	-	1953	21	22.3	5.06	5.4	4.22	4.04	8.59	5.45	K01900//succinyl-CoA synthetase beta subunit [EC:6.2.1.4 6.2.1.5]+ko00020//Citrate cycle (TCA cycle)+ko01100//Metabolic pathways+ko00640//Propanoate metabolism+ko01110//Biosynthesis of secondary metabolites+ko01200//Carbon metabolism;K01900//succinyl-CoA synthetase beta subunit [EC:6.2.1.4 6.2.1.5]+ko00020//Citrate cycle (TCA cycle)+ko01100//Metabolic pathways+ko00640//Propanoate metabolism+ko011…	XP_014538999.1|3.4e-219|Succinyl-CoA synthetase beta subunit, putative [Penicillium digitatum Pd1]	GO:0009060//aerobic respiration;GO:0015980//energy derivation by oxidation of organic compounds;GO:0044238//primary metabolic process;GO:0044237//cellular metabolic process;GO:0006099//tricarboxylic acid cycle;GO:0008152//metabolic process;GO:0006091//generation of precursor metabolites and energy;GO:0009987//cellular process;GO:0045333//cellular respiration;GO:0032555//purine ribonucleotide bind…
26235597	XM_014675952.1	Known_gene	NW_014574583.1	-	1759	24.45	29.59	20.16	22.6	26.25	25.18	30.27	31.04	NA	XP_014531438.1|1.6e-263|hypothetical protein PDIP_72810 [Penicillium digitatum Pd1]	NA
26231565	XM_014680363.1	Known_gene	NW_014574601.1	-	241	NA	NA	NA	NA	NA	NA	NA	NA	K20360//TBC1 domain family member 2	XP_014535849.1|4.6e-24|hypothetical protein PDIP_32450 [Penicillium digitatum Pd1]	GO:0031224//intrinsic component of membrane;GO:0016020//membrane;GO:0016021//integral component of membrane;GO:0110165//cellular anatomical entity;
26234689	BGI_novel_T001017,XM_014678113.1	Known_gene	NW_014574584.1	-	2261	8.51	10.14	19.71	19.86	11.97	10.19	15.82	23.38	K08141//MFS transporter, SP family, general alpha glucoside:H+ symporter;K08141//MFS transporter, SP family, general alpha glucoside:H+ symporter	XP_014533599.1|0.0e+00|MFS alpha-glucoside transporter, putative [Penicillium digitatum Pd1]	GO:0016021//integral component of membrane;GO:0071944//cell periphery;GO:0110165//cellular anatomical entity;GO:0005886//plasma membrane;GO:0016020//membrane;GO:0031224//intrinsic component of membrane;GO:0022857//transmembrane transporter activity;GO:0005215//transporter activity;
26235665	XM_014676020.1	Known_gene	NW_014574583.1	+	1191	0.21	0.15	0	0.14	0.21	0.29	0.07	0.14	K08157//MFS transporter, DHA1 family, multidrug resistance protein	XP_016601099.1|1.9e-179|Major facilitator superfamily domain, general substrate transporter [Penicillium expansum]	GO:0031224//intrinsic component of membrane;GO:0016021//integral component of membrane;GO:0110165//cellular anatomical entity;GO:0016020//membrane;GO:0022857//transmembrane transporter activity;GO:0005215//transporter activity;
26231636	BGI_novel_T001747,BGI_novel_T001748,XM_014680434.1	Known_gene	NW_014574601.1	+	14609	37.18	39.43	19.71	22.83	18.18	17.2	11.46	12.27	K10592//E3 ubiquitin-protein ligase HUWE1 [EC:2.3.2.26]+ko04120//Ubiquitin mediated proteolysis;K10592//E3 ubiquitin-protein ligase HUWE1 [EC:2.3.2.26]+ko04120//Ubiquitin mediated proteolysis;K10592//E3 ubiquitin-protein ligase HUWE1 [EC:2.3.2.26]+ko04120//Ubiquitin mediated proteolysis	XP_014535920.1|0.0e+00|TOM1, putative [Penicillium digitatum Pd1]	GO:1901576//organic substance biosynthetic process;GO:0009058//biosynthetic process;GO:1901362//organic cyclic compound biosynthetic process;GO:0009156//ribonucleoside monophosphate biosynthetic process;GO:0006753//nucleoside phosphate metabolic process;GO:1901135//carbohydrate derivative metabolic process;GO:0055086//nucleobase-containing small molecule metabolic process;GO:0019438//aromatic com…
26229738	XM_014682542.1	Known_gene	NW_014574617.1	-	1077	0	0	0	0	0	0.08	0	0	K11648//SWI/SNF-related matrix-associated actin-dependent regulator of chromatin subfamily B member 1	XP_014538028.1|5.1e-206|Lipase, putative [Penicillium digitatum Pd1]	NA
26228854	XM_014683220.1	Known_gene	NW_014574623.1	-	964	7.08	3.88	3.85	3.87	9.29	7.63	3.45	2.73	K01166//ribonuclease T2 [EC:3.1.27.1]	XP_014538706.1|1.3e-150|Ribonuclease T2, putative [Penicillium digitatum Pd1]	GO:0033897//ribonuclease T2 activity;GO:1901363//heterocyclic compound binding;GO:0016892//endoribonuclease activity, producing 3'-phosphomonoesters;GO:0004521//endoribonuclease activity;GO:0004518//nuclease activity;GO:0016788//hydrolase activity, acting on ester bonds;GO:0016787//hydrolase activity;GO:0003676//nucleic acid binding;GO:0004519//endonuclease activity;GO:0005488//binding;GO:0004540…
26229230	XM_014682806.1	Known_gene	NW_014574621.1	-	819	0.46	0	0	0	0	0	0	0	NA	XP_014538292.1|7.0e-155|hypothetical protein PDIP_09070 [Penicillium digitatum Pd1]	NA
26231865	XM_014679893.1	Known_gene	NW_014574591.1	-	393	234.11	270.49	755.25	622.63	65.74	89.23	381.21	429.97	NA	XP_014535379.1|2.4e-76|hypothetical protein PDIP_35470 [Penicillium digitatum Pd1]	NA
26236501	XM_014676856.1	Known_gene	NW_014574583.1	-	2265	51.78	56.15	52.9	55.51	73.33	78.26	51.16	79.28	K12614//ATP-dependent RNA helicase DDX6/DHH1 [EC:3.6.4.13]+ko03018//RNA degradation;K00232//acyl-CoA oxidase [EC:1.3.3.6]+ko00410//beta-Alanine metabolism+ko04146//Peroxisome+ko01100//Metabolic pathways+ko00640//Propanoate metabolism+ko00592//alpha-Linolenic acid metabolism+ko01110//Biosynthesis of secondary metabolites+ko01212//Fatty acid metabolism+ko01040//Biosynthesis of unsaturated fatty aci…	XP_014532342.1|0.0e+00|hypothetical protein PDIP_81850 [Penicillium digitatum Pd1]	GO:0009987//cellular process;GO:0046903//secretion;GO:0016192//vesicle-mediated transport;GO:0140352//export from cell;GO:0032940//secretion by cell;GO:0051234//establishment of localization;GO:0006810//transport;GO:0051179//localization;GO:0006887//exocytosis;GO:0110165//cellular anatomical entity;GO:0016020//membrane;GO:0051020//GTPase binding;GO:0019899//enzyme binding;GO:0005515//protein bind…
26234016	XM_014677440.1	Known_gene	NW_014574584.1	+	1735	0.19	0.15	0.6	0.42	0	0.05	0.33	0.96	K01050//cholinesterase [EC:3.1.1.8];K02332//DNA polymerase gamma 1 [EC:2.7.7.7]+ko04139//Mitophagy - yeast;K01049//acetylcholinesterase [EC:3.1.1.7]+ko00564//Glycerophospholipid metabolism;K15743//carboxylesterase 3/5 [EC:3.1.1.1]	XP_014532926.1|0.0e+00|Triacylglycerol lipase, putative [Penicillium digitatum Pd1]	GO:0016787//hydrolase activity;GO:0003824//catalytic activity;
26230346	XM_014681713.1	Known_gene	NW_014574614.1	+	1398	2.06	1.77	1.63	1.64	1.88	1.51	1.54	1.88	K17617//CTD nuclear envelope phosphatase 1 [EC:3.1.3.16];K01556//kynureninase [EC:3.7.1.3]+ko00380//Tryptophan metabolism+ko01240//Biosynthesis of cofactors+ko01100//Metabolic pathways;K08157//MFS transporter, DHA1 family, multidrug resistance protein	XP_014537199.1|3.5e-271|Florfenicol exporter, putative [Penicillium digitatum Pd1]	GO:0016020//membrane;GO:0031224//intrinsic component of membrane;GO:0110165//cellular anatomical entity;GO:0016021//integral component of membrane;GO:0022857//transmembrane transporter activity;GO:0005215//transporter activity;
26233559	XM_014678750.1	Known_gene	NW_014574585.1	-	1469	0.88	0.9	0.11	0.38	0.16	0.28	0.16	0	K04627//pheromone a factor receptor+ko04011//MAPK signaling pathway - yeast	XP_014534236.1|1.7e-278|Pheromone receptor 1 [Penicillium digitatum Pd1]	GO:0016020//membrane;GO:0031224//intrinsic component of membrane;GO:0016021//integral component of membrane;GO:0110165//cellular anatomical entity;GO:0060089//molecular transducer activity;GO:0001653//peptide receptor activity;GO:0004932//mating-type factor pheromone receptor activity;GO:0004930//G protein-coupled receptor activity;GO:0016503//pheromone receptor activity;GO:0008528//G protein-cou…
26237159	XM_014674913.1	Known_gene	NW_014574575.1	+	1913	0.31	0.45	0.68	0.64	0.96	0.57	0.39	0.46	K19791//iron transport multicopper oxidase	XP_014530399.1|0.0e+00|Laccase TilA [Penicillium digitatum Pd1]	GO:0016491//oxidoreductase activity;GO:0046872//metal ion binding;GO:0003824//catalytic activity;GO:0043169//cation binding;GO:0005507//copper ion binding;GO:0005488//binding;GO:0046914//transition metal ion binding;GO:0043167//ion binding;
26233116	BGI_novel_T001081,XM_014678307.1	Known_gene	NW_014574585.1	-	1130	12.33	17.03	6.29	6.9	9	8.31	4.7	4.76	NA	XP_014533793.1|9.8e-125|hypothetical protein PDIP_47990 [Penicillium digitatum Pd1]	GO:0016846//carbon-sulfur lyase activity;GO:0046872//metal ion binding;GO:0043167//ion binding;GO:0043169//cation binding;GO:0016829//lyase activity;GO:0003824//catalytic activity;GO:0005488//binding;
26235085	BGI_novel_T000209,XM_014675440.1	Known_gene	NW_014574583.1	+	2775	1.58	1.56	1.88	1.96	1.11	1.29	0.63	1.5	K18195//rhamnogalacturonan endolyase [EC:4.2.2.23];K18195//rhamnogalacturonan endolyase [EC:4.2.2.23]	XP_014530926.1|2.7e-304|hypothetical protein PDIP_67690 [Penicillium digitatum Pd1]	GO:0005976//polysaccharide metabolic process;GO:0005975//carbohydrate metabolic process;GO:0009056//catabolic process;GO:0043170//macromolecule metabolic process;GO:0009057//macromolecule catabolic process;GO:0000272//polysaccharide catabolic process;GO:0016052//carbohydrate catabolic process;GO:1901575//organic substance catabolic process;GO:0071704//organic substance metabolic process;GO:004522…
26236075	XM_014676430.1	Known_gene	NW_014574583.1	-	4230	7.86	6.93	7.33	7.19	15.48	14.61	7.32	9.11	K14676//lysophospholipid hydrolase [EC:3.1.1.5]+ko00564//Glycerophospholipid metabolism	XP_014531916.1|0.0e+00|Patatin-like serine hydrolase, putative [Penicillium digitatum Pd1]	GO:0016042//lipid catabolic process;GO:0071704//organic substance metabolic process;GO:0008152//metabolic process;GO:0044238//primary metabolic process;GO:0009056//catabolic process;GO:0006629//lipid metabolic process;GO:1901575//organic substance catabolic process;GO:0031224//intrinsic component of membrane;GO:0005789//endoplasmic reticulum membrane;GO:0031090//organelle membrane;GO:0043226//org…
26232864	XM_014679350.1	Known_gene	NW_014574589.1	-	2372	6.3	5.92	2.16	2.4	27.63	26.37	3.1	3.42	K14007//protein transport protein SEC24+ko04141//Protein processing in endoplasmic reticulum;K10403//kinesin family member 22	XP_014534836.1|0.0e+00|Kinesin family protein [Penicillium digitatum Pd1]	GO:0007017//microtubule-based process;GO:0007018//microtubule-based movement;GO:0009987//cellular process;GO:0006928//movement of cell or subcellular component;GO:0032555//purine ribonucleotide binding;GO:0003777//microtubule motor activity;GO:0030554//adenyl nucleotide binding;GO:0016818//hydrolase activity, acting on acid anhydrides, in phosphorus-containing anhydrides;GO:0032553//ribonucleotid…
26229288	XM_014682864.1	Known_gene	NW_014574621.1	-	1485	0.78	0.56	6.3	6.56	5.94	5.87	4.93	7.22	K01183//chitinase [EC:3.2.1.14]+ko00520//Amino sugar and nucleotide sugar metabolism+ko01100//Metabolic pathways;K03859//phosphatidylinositol glycan, class C+ko01100//Metabolic pathways+ko00563//Glycosylphosphatidylinositol (GPI)-anchor biosynthesis	XP_014538350.1|1.2e-257|Class V chitinase, putative [Penicillium digitatum Pd1]	GO:0008152//metabolic process;GO:0044238//primary metabolic process;GO:0071704//organic substance metabolic process;GO:0005975//carbohydrate metabolic process;GO:0016787//hydrolase activity;GO:0004553//hydrolase activity, hydrolyzing O-glycosyl compounds;GO:0008061//chitin binding;GO:0016798//hydrolase activity, acting on glycosyl bonds;GO:0097367//carbohydrate derivative binding;GO:0005488//bind…
26229456	XM_014683032.1	Known_gene	NW_014574621.1	-	1848	39.86	41.64	75.06	80.08	65.61	64.06	76.74	80.95	K21452//bZIP-type transcription factor MBZ1	XP_014538518.1|0.0e+00|BZIP transcription factor (LziP), putative [Penicillium digitatum Pd1]	GO:0140110//transcription regulator activity;GO:0003700//DNA-binding transcription factor activity;
26234473	XM_014677897.1,BGI_novel_T000956	Known_gene	NW_014574584.1	-	1264	140.55	174.65	100.68	99.26	31.68	47.07	80.75	183.9	K06045//squalene-hopene/tetraprenyl-beta-curcumene cyclase [EC:5.4.99.17 4.2.1.129]+ko00909//Sesquiterpenoid and triterpenoid biosynthesis+ko01110//Biosynthesis of secondary metabolites	XP_014533383.1|1.5e-88|hypothetical protein PDIP_61570 [Penicillium digitatum Pd1]	NA
26230793	XM_014681142.1	Known_gene	NW_014574611.1	+	1982	40.04	40.29	45.84	53	77.39	69.99	53.25	66.33	K00231//protoporphyrinogen/coproporphyrinogen III oxidase [EC:1.3.3.4 1.3.3.15]+ko00860//Porphyrin metabolism+ko01240//Biosynthesis of cofactors+ko01100//Metabolic pathways+ko01110//Biosynthesis of secondary metabolites	XP_014536628.1|0.0e+00|Protoporphyrinogen oxidase, putative [Penicillium digitatum Pd1]	GO:0042440//pigment metabolic process;GO:0006725//cellular aromatic compound metabolic process;GO:1901362//organic cyclic compound biosynthetic process;GO:1901360//organic cyclic compound metabolic process;GO:0071704//organic substance metabolic process;GO:0006782//protoporphyrinogen IX biosynthetic process;GO:0046148//pigment biosynthetic process;GO:0006807//nitrogen compound metabolic process;G…
26228932	XM_014683136.1	Known_gene	NW_014574622.1	-	1808	2.23	1.62	3.68	3.38	4.59	5.15	2.44	3.87	K08157//MFS transporter, DHA1 family, multidrug resistance protein	CDM30330.1|2.5e-292|Major facilitator superfamily [Penicillium roqueforti FM164]	GO:0031224//intrinsic component of membrane;GO:0016020//membrane;GO:0110165//cellular anatomical entity;GO:0016021//integral component of membrane;GO:0022857//transmembrane transporter activity;GO:0005215//transporter activity;
26235469	XM_014675824.1	Known_gene	NW_014574583.1	+	1662	0.26	0.34	0.13	0.06	0.07	0.07	0	0.06	K21292//ent-kaurene oxidase [EC:1.14.14.86]+ko00904//Diterpenoid biosynthesis+ko01100//Metabolic pathways+ko01110//Biosynthesis of secondary metabolites;K18388//cytochrome P450 monooxygenase [EC:1.14.13.-]+ko01110//Biosynthesis of secondary metabolites+ko00403//Indole diterpene alkaloid biosynthesis;K22122//gliotoxin biosynthesis cytochrome P450 monooxygenase	XP_014531310.1|2.3e-234|Cytochrome P450, putative [Penicillium digitatum Pd1]	GO:0034654//nucleobase-containing compound biosynthetic process;GO:0010467//gene expression;GO:0006351//transcription, DNA-templated;GO:0034641//cellular nitrogen compound metabolic process;GO:0032774//RNA biosynthetic process;GO:0044237//cellular metabolic process;GO:1901576//organic substance biosynthetic process;GO:0018130//heterocycle biosynthetic process;GO:0009059//macromolecule biosyntheti…
26232649	XM_014679135.1,BGI_novel_T001345	Known_gene	NW_014574589.1	+	1452	133.67	142.91	55.22	58.72	107.36	104.87	83.18	56.29	K17792//mitochondrial import inner membrane translocase subunit TIM54;K17792//mitochondrial import inner membrane translocase subunit TIM54	XP_014534621.1|1.6e-185|NGG1 interacting factor Nif3, putative [Penicillium digitatum Pd1]	NA
26232081	XM_014680109.1	Known_gene	NW_014574591.1	-	1638	22.53	22.06	34.04	33.78	56.48	47.67	37.64	42.17	K20028//palmitoyltransferase ZDHHC2/15/20 [EC:2.3.1.225]	XP_014535595.1|0.0e+00|Palmitoyltransferase pfa3 [Penicillium digitatum Pd1]	GO:0016021//integral component of membrane;GO:0110165//cellular anatomical entity;GO:0016020//membrane;GO:0031224//intrinsic component of membrane;GO:0003824//catalytic activity;GO:0016409//palmitoyltransferase activity;GO:0140096//catalytic activity, acting on a protein;GO:0016746//acyltransferase activity;GO:0016747//acyltransferase activity, transferring groups other than amino-acyl groups;GO:…
26229994	XM_014681876.1	Known_gene	NW_014574615.1	-	688	43.49	39.91	50.6	45	95.51	89.06	42.75	41.64	K07023//putative hydrolases of HD superfamily+ko00230//Purine metabolism+ko01100//Metabolic pathways+ko00240//Pyrimidine metabolism	XP_014537362.1|1.6e-117|HD family hydrolase, putative [Penicillium digitatum Pd1]	GO:0003824//catalytic activity;GO:0016787//hydrolase activity;GO:0042578//phosphoric ester hydrolase activity;GO:0016788//hydrolase activity, acting on ester bonds;GO:0016791//phosphatase activity;
26228367	XM_014683307.1	Known_gene	NW_014574624.1	+	1193	22.7	22.22	27.44	27.76	10.98	11.56	32.36	34.43	K01183//chitinase [EC:3.2.1.14]+ko00520//Amino sugar and nucleotide sugar metabolism+ko01100//Metabolic pathways;K22016//mucin-3/17	XP_014538793.1|1.6e-229|Naphthalene 1,2-dioxygenase subunit alpha [Penicillium digitatum Pd1]	GO:0044237//cellular metabolic process;GO:0009987//cellular process;GO:0008152//metabolic process;GO:0051536//iron-sulfur cluster binding;GO:0046914//transition metal ion binding;GO:0051537//2 iron, 2 sulfur cluster binding;GO:0051540//metal cluster binding;GO:0005506//iron ion binding;GO:0003824//catalytic activity;GO:0043169//cation binding;GO:0043167//ion binding;GO:0046872//metal ion binding;…
26232173	XM_014680201.1	Known_gene	NW_014574591.1	+	363	1.62	0	0	0.63	1.26	2.85	0.31	0	NA	XP_014535687.1|9.6e-64|hypothetical protein PDIP_38550 [Penicillium digitatum Pd1]	GO:0043167//ion binding;GO:0043168//anion binding;GO:0036094//small molecule binding;GO:0005488//binding;GO:0097367//carbohydrate derivative binding;GO:0000166//nucleotide binding;GO:1901265//nucleoside phosphate binding;GO:0097159//organic cyclic compound binding;GO:0010181//FMN binding;GO:1901363//heterocyclic compound binding;GO:0032553//ribonucleotide binding;
26233601	XM_014678792.1,BGI_novel_T001250	Known_gene	NW_014574585.1	-	5353	5.18	6.5	4.63	5.45	1.61	1.49	4.08	4.93	K11673//actin-related protein 8;K11673//actin-related protein 8	XP_014534278.1|0.0e+00|hypothetical protein PDIP_52840 [Penicillium digitatum Pd1]	GO:0031224//intrinsic component of membrane;GO:0016020//membrane;GO:0110165//cellular anatomical entity;GO:0016021//integral component of membrane;
26230920	XM_014681269.1	Known_gene	NW_014574611.1	-	1064	15.83	13.82	23.8	22.93	25.69	25.72	21.82	24.46	K11274//chromosome transmission fidelity protein 4	XP_014536755.1|4.6e-193|hypothetical protein PDIP_26000 [Penicillium digitatum Pd1]	NA
26234907	XM_014675262.1	Known_gene	NW_014574583.1	+	177	88.72	112.14	57.98	55.66	113.95	121.13	49.31	45.27	K15102//solute carrier family 25 (mitochondrial phosphate transporter), member 3	XP_014530748.1|3.3e-25|hypothetical protein PDIP_65910 [Penicillium digitatum Pd1]	GO:0031224//intrinsic component of membrane;GO:0110165//cellular anatomical entity;GO:0016021//integral component of membrane;GO:0016020//membrane;
26233982	BGI_novel_T000811,XM_014677406.1,BGI_novel_T000812	Known_gene	NW_014574584.1	+	6272	81.36	76.96	66.33	67.64	85.77	80.41	74.98	83.77	K00102//D-lactate dehydrogenase (cytochrome) [EC:1.1.2.4]+ko01100//Metabolic pathways+ko00620//Pyruvate metabolism;K00102//D-lactate dehydrogenase (cytochrome) [EC:1.1.2.4]+ko01100//Metabolic pathways+ko00620//Pyruvate metabolism;K00102//D-lactate dehydrogenase (cytochrome) [EC:1.1.2.4]+ko01100//Metabolic pathways+ko00620//Pyruvate metabolism	XP_002568184.1|0.0e+00|Pc21g11530 [Penicillium rubens Wisconsin 54-1255]	GO:0031224//intrinsic component of membrane;GO:0016020//membrane;GO:0110165//cellular anatomical entity;GO:0016021//integral component of membrane;GO:0050660//flavin adenine dinucleotide binding;GO:1901363//heterocyclic compound binding;GO:0005488//binding;GO:0043168//anion binding;GO:0071949//FAD binding;GO:1901265//nucleoside phosphate binding;GO:0097159//organic cyclic compound binding;GO:0043…
26235263	XM_014675618.1	Known_gene	NW_014574583.1	-	2056	23.99	28.71	20.95	22.27	17.29	18.32	18.79	24.87	K01687//dihydroxy-acid dehydratase [EC:4.2.1.9]+ko00290//Valine, leucine and isoleucine biosynthesis+ko00770//Pantothenate and CoA biosynthesis+ko01100//Metabolic pathways+ko01230//Biosynthesis of amino acids+ko01110//Biosynthesis of secondary metabolites+ko01210//2-Oxocarboxylic acid metabolism	XP_014531104.1|0.0e+00|Dihydroxy-acid dehydratase [Penicillium digitatum Pd1]	GO:0003824//catalytic activity;
26230654	XM_014681327.1	Known_gene	NW_014574612.1	-	979	0.36	0.09	0.53	0.62	0.18	0.45	0.27	0.44	K01784//UDP-glucose 4-epimerase [EC:5.1.3.2]+ko01250//Biosynthesis of nucleotide sugars+ko00520//Amino sugar and nucleotide sugar metabolism+ko01100//Metabolic pathways+ko00052//Galactose metabolism;K01785//aldose 1-epimerase [EC:5.1.3.3]+ko00010//Glycolysis / Gluconeogenesis+ko01100//Metabolic pathways+ko00052//Galactose metabolism+ko01110//Biosynthesis of secondary metabolites;K01710//dTDP-gluc…	XP_014536813.1|7.3e-177|ADP-L-glycero-D-manno-heptose-6-epimerase [Penicillium digitatum Pd1]	GO:0071704//organic substance metabolic process;GO:0008152//metabolic process;GO:0044238//primary metabolic process;GO:0005975//carbohydrate metabolic process;GO:0050661//NADP binding;GO:0016857//racemase and epimerase activity, acting on carbohydrates and derivatives;GO:0005488//binding;GO:1901363//heterocyclic compound binding;GO:0016853//isomerase activity;GO:0016854//racemase and epimerase ac…
26230396	XM_014681763.1	Known_gene	NW_014574614.1	+	396	NA	NA	NA	NA	NA	NA	NA	NA	NA	XP_014537249.1|8.3e-69|hypothetical protein PDIP_20740 [Penicillium digitatum Pd1]	NA
26233914	XM_014677338.1	Known_gene	NW_014574584.1	+	2334	11.94	11.18	20.6	21.9	3.06	3.38	18.16	23.87	K00102//D-lactate dehydrogenase (cytochrome) [EC:1.1.2.4]+ko01100//Metabolic pathways+ko00620//Pyruvate metabolism;K09244//transcriptional regulatory protein AMDR;K21850//beta-glucan synthesis-associated protein KRE6	XP_014532824.1|0.0e+00|C6 transcription factor, putative [Penicillium digitatum Pd1]	GO:0009987//cellular process;GO:1901360//organic cyclic compound metabolic process;GO:0044249//cellular biosynthetic process;GO:0046483//heterocycle metabolic process;GO:0006351//transcription, DNA-templated;GO:0044238//primary metabolic process;GO:0034641//cellular nitrogen compound metabolic process;GO:0019438//aromatic compound biosynthetic process;GO:0034654//nucleobase-containing compound bi…
26230454	XM_014681821.1	Known_gene	NW_014574614.1	+	1725	50.07	51.19	64.85	56.73	44.58	43.6	55.53	61.44	K13535//cardiolipin-specific phospholipase [EC:3.1.1.-]+ko00564//Glycerophospholipid metabolism	XP_014537307.1|0.0e+00|Alpha/beta hydrolase, putative [Penicillium digitatum Pd1]	GO:0003824//catalytic activity;GO:0016787//hydrolase activity;
26233563	XM_014678754.1	Known_gene	NW_014574585.1	-	1217	12.2	12.62	12	12.52	18.64	17.18	8.49	6.93	NA	XP_014534240.1|1.8e-192|hypothetical protein PDIP_52460 [Penicillium digitatum Pd1]	NA
26234461	XM_014677885.1	Known_gene	NW_014574584.1	+	363	0	0.34	0.32	0.63	0.32	0.32	0.31	0.31	NA	XP_014533371.1|1.1e-67|hypothetical protein PDIP_61450 [Penicillium digitatum Pd1]	GO:0003824//catalytic activity;
26233628	BGI_novel_T001260,XM_014678819.1,BGI_novel_T001261,BGI_novel_T001259	Known_gene	NW_014574585.1	-	3173	24.22	26.98	17.66	17.34	30.32	28.25	19.13	20.96	K06634//cyclin H+ko03420//Nucleotide excision repair+ko03022//Basal transcription factors;K06634//cyclin H+ko03420//Nucleotide excision repair+ko03022//Basal transcription factors;K06634//cyclin H+ko03420//Nucleotide excision repair+ko03022//Basal transcription factors;K06634//cyclin H+ko03420//Nucleotide excision repair+ko03022//Basal transcription factors	XP_014534305.1|0.0e+00|Cyclin Ccl1, putative [Penicillium digitatum Pd1]	GO:0061631//ubiquitin conjugating enzyme activity;GO:0016740//transferase activity;GO:0004842//ubiquitin-protein transferase activity;GO:0003824//catalytic activity;GO:0019787//ubiquitin-like protein transferase activity;GO:0061650//ubiquitin-like protein conjugating enzyme activity;GO:0140096//catalytic activity, acting on a protein;
26230032	BGI_novel_T002215,XM_014681914.1	Known_gene	NW_014574615.1	-	5135	1312.57	1384.54	1672.74	1698.86	1937.74	1906.46	1819.82	1748.98	K02138//F-type H+-transporting ATPase subunit d+ko01100//Metabolic pathways+ko00190//Oxidative phosphorylation;K03626//nascent polypeptide-associated complex subunit alpha;K02138//F-type H+-transporting ATPase subunit d+ko01100//Metabolic pathways+ko00190//Oxidative phosphorylation	XP_014537400.1|1.3e-90|ATP synthase D chain, mitochondrial, putative [Penicillium digitatum Pd1]	GO:0009117//nucleotide metabolic process;GO:0072521//purine-containing compound metabolic process;GO:0009142//nucleoside triphosphate biosynthetic process;GO:0009199//ribonucleoside triphosphate metabolic process;GO:0009058//biosynthetic process;GO:0090407//organophosphate biosynthetic process;GO:1901293//nucleoside phosphate biosynthetic process;GO:0009259//ribonucleotide metabolic process;GO:00…
26236561	XM_014676916.1	Known_gene	NW_014574583.1	-	1757	23.02	19.26	21.97	23.64	49.61	46.39	27.47	27.72	K20238//sphingolipid C9-methyltransferase [EC:2.1.1.317]	OQE31807.1|8.6e-279|hypothetical protein PENSTE_c001G06808 [Penicillium steckii]	GO:1901576//organic substance biosynthetic process;GO:0008152//metabolic process;GO:0009058//biosynthetic process;GO:0032259//methylation;GO:0006629//lipid metabolic process;GO:0071704//organic substance metabolic process;GO:0008610//lipid biosynthetic process;GO:0044238//primary metabolic process;GO:0110165//cellular anatomical entity;GO:0031224//intrinsic component of membrane;GO:0016020//membr…
26228540	XM_014683480.1	Known_gene	NW_014574624.1	+	165	NA	NA	NA	NA	NA	NA	NA	NA	NA	XP_014538966.1|5.8e-24|hypothetical protein PDIP_02170 [Penicillium digitatum Pd1]	NA
26235339	XM_014675694.1	Known_gene	NW_014574583.1	+	1217	8	6.2	6.54	7.42	18.82	19.18	7.6	6.88	K06990//MEMO1 family protein	XP_014531180.1|2.3e-209|hypothetical protein PDIP_70230 [Penicillium digitatum Pd1]	NA
26235866	BGI_novel_T000457,XM_014676221.1	Known_gene	NW_014574583.1	+	3519	23.61	24.39	35.16	34.34	38.48	36.56	22.87	31.36	K00280//lysyl oxidase-like protein 2/3/4 [EC:1.4.3.-];K13367//polyamine oxidase [EC:1.5.3.17]+ko00410//beta-Alanine metabolism+ko01240//Biosynthesis of cofactors+ko00330//Arginine and proline metabolism+ko00770//Pantothenate and CoA biosynthesis+ko01100//Metabolic pathways;K13367//polyamine oxidase [EC:1.5.3.17]+ko00410//beta-Alanine metabolism+ko01240//Biosynthesis of cofactors+ko00330//Arginine…	XP_014531707.1|9.2e-302|Flavin containing amine oxidase, putative [Penicillium digitatum Pd1]	GO:0016491//oxidoreductase activity;GO:0003824//catalytic activity;
26237016	XM_014675104.1	Known_gene	NW_014574581.1	-	2375	64.2	61.57	61.61	62.72	56.91	59.38	41.13	55.02	K11664//vacuolar protein sorting-associated protein 72	XP_014530590.1|0.0e+00|Signal transducer, putative [Penicillium digitatum Pd1]	GO:0051171//regulation of nitrogen compound metabolic process;GO:0065007//biological regulation;GO:2001141//regulation of RNA biosynthetic process;GO:0043486//histone exchange;GO:0043933//protein-containing complex organization;GO:0009889//regulation of biosynthetic process;GO:0050794//regulation of cellular process;GO:0006338//chromatin remodeling;GO:0050789//regulation of biological process;GO:…
26231345	XM_014681000.1,BGI_novel_T001914	Known_gene	NW_014574610.1	-	2259	12.16	12.02	10.21	12.14	19.19	17.94	13.77	14.14	NA	XP_014536486.1|0.0e+00|hypothetical protein PDIP_30250 [Penicillium digitatum Pd1]	NA
26230209	XM_014682091.1,BGI_novel_T002260,BGI_novel_T002261,BGI_novel_T002262	Known_gene	NW_014574615.1	-	5477	215.21	242.63	128.88	136.37	131.43	128.66	164.26	156.95	K02946//small subunit ribosomal protein S10+ko03010//Ribosome;K10755//replication factor C subunit 2/4+ko03430//Mismatch repair+ko03420//Nucleotide excision repair+ko03030//DNA replication;K01867//tryptophanyl-tRNA synthetase [EC:6.1.1.2]+ko00970//Aminoacyl-tRNA biosynthesis;K02355//elongation factor G;K06009//yapsin 1/2 [EC:3.4.23.41]+ko04011//MAPK signaling pathway - yeast;K01867//tryptophanyl-…	XP_014537577.1|0.0e+00|putative aspartic-type endopeptidase opsB [Penicillium digitatum Pd1]	GO:0044281//small molecule metabolic process;GO:0006082//organic acid metabolic process;GO:1901566//organonitrogen compound biosynthetic process;GO:0043603//cellular amide metabolic process;GO:0043039//tRNA aminoacylation;GO:0046483//heterocycle metabolic process;GO:0043604//amide biosynthetic process;GO:0043043//peptide biosynthetic process;GO:0006139//nucleobase-containing compound metabolic pr…
26231361	XM_014681016.1	Known_gene	NW_014574610.1	+	968	4990.78	4374.9	3140.08	3080.79	4571.59	4839.9	4023.96	2743.28	K02934//large subunit ribosomal protein L6e+ko03010//Ribosome	XP_014536502.1|8.2e-105|hypothetical protein PDIP_30410 [Penicillium digitatum Pd1]	GO:0044271//cellular nitrogen compound biosynthetic process;GO:0044237//cellular metabolic process;GO:0043603//cellular amide metabolic process;GO:0034645//cellular macromolecule biosynthetic process;GO:0044260//cellular macromolecule metabolic process;GO:0071704//organic substance metabolic process;GO:0010467//gene expression;GO:0043604//amide biosynthetic process;GO:0006412//translation;GO:0009…
26230238	XM_014681605.1	Known_gene	NW_014574614.1	+	4409	18.22	17.59	15.14	17.2	12	9.89	10.54	13.73	K19691//osomolarity two-component system, sensor histidine kinase NIK1 [EC:2.7.13.3]	XP_014537091.1|0.0e+00|Sensor histidine kinase/response regulator, putative [Penicillium digitatum Pd1]	GO:0009605//response to external stimulus;GO:0065007//biological regulation;GO:2000112//regulation of cellular macromolecule biosynthetic process;GO:0050896//response to stimulus;GO:0019222//regulation of metabolic process;GO:0010468//regulation of gene expression;GO:0009628//response to abiotic stimulus;GO:0009583//detection of light stimulus;GO:0006807//nitrogen compound metabolic process;GO:00…
26230115	XM_014681997.1	Known_gene	NW_014574615.1	+	402	NA	NA	NA	NA	NA	NA	NA	NA	NA	XP_014537483.1|5.3e-71|hypothetical protein PDIP_17920 [Penicillium digitatum Pd1]	GO:0043227//membrane-bounded organelle;GO:0043229//intracellular organelle;GO:0043231//intracellular membrane-bounded organelle;GO:0110165//cellular anatomical entity;GO:0005622//intracellular anatomical structure;GO:0005634//nucleus;GO:0043226//organelle;GO:0003700//DNA-binding transcription factor activity;GO:0046872//metal ion binding;GO:0140110//transcription regulator activity;GO:0005488//bi…
26234846	XM_014675201.1	Known_gene	NW_014574583.1	+	3254	9.78	9.15	11.27	11.9	11.43	11.87	7.98	10.94	K05747//Wiskott-Aldrich syndrome protein	XP_014530687.1|0.0e+00|C6 transcription factor (UaY), putative [Penicillium digitatum Pd1]	GO:0006139//nucleobase-containing compound metabolic process;GO:0090304//nucleic acid metabolic process;GO:0009058//biosynthetic process;GO:0034654//nucleobase-containing compound biosynthetic process;GO:0043170//macromolecule metabolic process;GO:0009987//cellular process;GO:0032774//RNA biosynthetic process;GO:1901360//organic cyclic compound metabolic process;GO:0044271//cellular nitrogen comp…
26228560	XM_014683500.1	Known_gene	NW_014574624.1	-	2534	18.04	16.29	44.6	38.48	51.9	53.1	30.16	47.01	K10601//E3 ubiquitin-protein ligase synoviolin [EC:2.3.2.27]+ko04141//Protein processing in endoplasmic reticulum+ko04120//Ubiquitin mediated proteolysis	XP_014538986.1|0.0e+00|RING finger protein [Penicillium digitatum Pd1]	GO:0031224//intrinsic component of membrane;GO:0110165//cellular anatomical entity;GO:0016020//membrane;GO:0016021//integral component of membrane;
26231154	XM_014680809.1	Known_gene	NW_014574610.1	-	636	0.17	0	0.33	0.17	0	0	0	0	NA	XP_014536295.1|3.7e-107|hypothetical protein PDIP_28340 [Penicillium digitatum Pd1]	NA
26228552	XM_014683492.1	Known_gene	NW_014574624.1	-	1599	0.05	0	0	0.05	0.19	0	0	0	K01652//acetolactate synthase I/II/III large subunit [EC:2.2.1.6]+ko00290//Valine, leucine and isoleucine biosynthesis+ko00660//C5-Branched dibasic acid metabolism+ko00770//Pantothenate and CoA biosynthesis+ko01100//Metabolic pathways+ko01230//Biosynthesis of amino acids+ko00650//Butanoate metabolism+ko01110//Biosynthesis of secondary metabolites+ko01210//2-Oxocarboxylic acid metabolism	XP_014538978.1|6.7e-311|Acetolactate synthase [Penicillium digitatum Pd1]	GO:0071704//organic substance metabolic process;GO:1901605//alpha-amino acid metabolic process;GO:0044238//primary metabolic process;GO:0044237//cellular metabolic process;GO:0044283//small molecule biosynthetic process;GO:0009058//biosynthetic process;GO:1901564//organonitrogen compound metabolic process;GO:1901607//alpha-amino acid biosynthetic process;GO:0006520//cellular amino acid metabolic …
26233796	XM_014678987.1	Known_gene	NW_014574585.1	-	529	19.03	19.39	20.23	19.58	29.4	28.91	25.98	20.68	NA	XP_014534473.1|2.2e-81|hypothetical protein PDIP_54800 [Penicillium digitatum Pd1]	NA
26234460	XM_014677884.1	Known_gene	NW_014574584.1	+	254	NA	NA	NA	NA	NA	NA	NA	NA	NA	XP_014533370.1|5.9e-17|hypothetical protein PDIP_61440 [Penicillium digitatum Pd1]	NA
26234109	XM_014677533.1	Known_gene	NW_014574584.1	+	1885	22.16	20.2	40.64	44.91	23.36	23.3	31.33	35.52	K06901//putative MFS transporter, AGZA family, xanthine/uracil permease	XP_014533019.1|0.0e+00|Nucleoside transporter, putative [Penicillium digitatum Pd1]	GO:0016020//membrane;GO:0016021//integral component of membrane;GO:0110165//cellular anatomical entity;GO:0031224//intrinsic component of membrane;GO:0005215//transporter activity;GO:0022857//transmembrane transporter activity;
26230178	XM_014682060.1	Known_gene	NW_014574615.1	-	8037	0.06	0.06	0.02	0.07	0.09	0.05	0.03	0.03	K15419//emericellamide biosynthesis, highly reducing iterative type I polyketide synthase;K15384//aspyridone synthetase, hybrid polyketide synthase / nonribosomal peptide synthetase	XP_014537546.1|0.0e+00|Phenolpthiocerol synthesis polyketide synthase ppsA [Penicillium digitatum Pd1]	GO:0032259//methylation;GO:0008152//metabolic process;GO:0110165//cellular anatomical entity;GO:0031224//intrinsic component of membrane;GO:0016020//membrane;GO:0016021//integral component of membrane;GO:1901363//heterocyclic compound binding;GO:0016491//oxidoreductase activity;GO:0009055//electron transfer activity;GO:0010181//FMN binding;GO:0016787//hydrolase activity;GO:0031177//phosphopanteth…
26231188	XM_014680843.1	Known_gene	NW_014574610.1	+	1497	96.63	98.02	57.23	63.74	62.23	66.04	64.93	63.9	K15563//protein BUR2;K19851//flocculation protein FLO11+ko04011//MAPK signaling pathway - yeast	XP_014536329.1|5.2e-297|Cyclin, putative [Penicillium digitatum Pd1]	GO:0050789//regulation of biological process;GO:0051171//regulation of nitrogen compound metabolic process;GO:0050794//regulation of cellular process;GO:0019219//regulation of nucleobase-containing compound metabolic process;GO:1903506//regulation of nucleic acid-templated transcription;GO:0006357//regulation of transcription by RNA polymerase II;GO:2000112//regulation of cellular macromolecule b…
26233043	XM_014679041.1	Known_gene	NW_014574587.1	+	1905	0.61	0.87	0.46	0.09	0.71	0.85	0.28	0.32	K01426//amidase [EC:3.5.1.4]+ko00380//Tryptophan metabolism+ko00330//Arginine and proline metabolism+ko01100//Metabolic pathways+ko00360//Phenylalanine metabolism	XP_014534527.1|0.0e+00|Acetamidase [Penicillium digitatum Pd1]	NA
26233579	XM_014678770.1	Known_gene	NW_014574585.1	+	1611	32.02	29.91	26.1	28.57	23.59	21.87	29.47	26.66	K12562//amphiphysin+ko04144//Endocytosis	XP_014534256.1|2.8e-276|hypothetical protein PDIP_52620 [Penicillium digitatum Pd1]	GO:0005737//cytoplasm;GO:0110165//cellular anatomical entity;GO:0005622//intracellular anatomical structure;
26236717	XM_014677073.1	Known_gene	NW_014574583.1	-	3123	39.22	38.86	34.54	36.67	41.22	36.78	28.01	36.09	K03163//DNA topoisomerase I [EC:5.99.1.2]	XP_014532559.1|0.0e+00|Topoisomerase I [Penicillium digitatum Pd1]	GO:1901360//organic cyclic compound metabolic process;GO:0006807//nitrogen compound metabolic process;GO:0006139//nucleobase-containing compound metabolic process;GO:0044260//cellular macromolecule metabolic process;GO:0071103//DNA conformation change;GO:0006259//DNA metabolic process;GO:0016043//cellular component organization;GO:0043170//macromolecule metabolic process;GO:0006996//organelle org…
26235692	BGI_novel_T000398,XM_014676047.1	Known_gene	NW_014574583.1	-	1056	187.56	205.53	91.41	95.15	61.78	64.58	48.5	49.82	NA	XP_014531533.1|1.6e-204|hypothetical protein PDIP_73760 [Penicillium digitatum Pd1]	NA
26229541	XM_014682345.1	Known_gene	NW_014574617.1	+	1109	40.03	40	28.04	33.3	37.14	31.42	51.22	48.34	K17338//receptor expression-enhancing protein 1/2/3/4	XP_014537831.1|2.3e-184|hypothetical protein PDIP_12180 [Penicillium digitatum Pd1]	GO:0031224//intrinsic component of membrane;GO:0016020//membrane;GO:0016021//integral component of membrane;GO:0110165//cellular anatomical entity;
26233905	XM_014677329.1	Known_gene	NW_014574584.1	-	4729	31.97	28.51	33.56	36.18	65.38	63.25	50.51	42.61	K01183//chitinase [EC:3.2.1.14]+ko00520//Amino sugar and nucleotide sugar metabolism+ko01100//Metabolic pathways;K22020//mucin-19	XP_014532815.1|0.0e+00|hypothetical protein PDIP_55890 [Penicillium digitatum Pd1]	GO:0007029//endoplasmic reticulum organization;GO:0006869//lipid transport;GO:0051643//endoplasmic reticulum localization;GO:0140056//organelle localization by membrane tethering;GO:0016043//cellular component organization;GO:0061817//endoplasmic reticulum-plasma membrane tethering;GO:0022406//membrane docking;GO:0009987//cellular process;GO:0071702//organic substance transport;GO:0051179//locali…
26234373	BGI_novel_T000927,XM_014677797.1	Known_gene	NW_014574584.1	-	1972	1.91	2.75	6.11	7.22	6.6	11.02	5.21	12.84	K03671//thioredoxin 1	XP_014533283.1|1.5e-11|hypothetical protein PDIP_60570 [Penicillium digitatum Pd1]	NA
26228946	XM_014683150.1	Known_gene	NW_014574622.1	+	2070	38.51	35.31	27.95	29.82	42.07	40.81	32.75	33.95	K12869//crooked neck+ko03040//Spliceosome	CRL19405.1|0.0e+00|Tetratricopeptide-like helical [Penicillium camemberti]	GO:0090304//nucleic acid metabolic process;GO:0045292//mRNA cis splicing, via spliceosome;GO:0044260//cellular macromolecule metabolic process;GO:0071826//ribonucleoprotein complex subunit organization;GO:0009987//cellular process;GO:1901576//organic substance biosynthetic process;GO:0006397//mRNA processing;GO:0044249//cellular biosynthetic process;GO:0046483//heterocycle metabolic process;GO:00…
26235159	XM_014675514.1,BGI_novel_T000238	Known_gene	NW_014574583.1	+	1373	6.73	7.73	5	4.38	5.6	5.06	10.81	12.5	K11245//mating pheromone-induced death protein 2+ko04011//MAPK signaling pathway - yeast;K11245//mating pheromone-induced death protein 2+ko04011//MAPK signaling pathway - yeast	XP_014531000.1|1.3e-153|hypothetical protein PDIP_68430 [Penicillium digitatum Pd1]	GO:0110165//cellular anatomical entity;GO:0016021//integral component of membrane;GO:0031224//intrinsic component of membrane;GO:0016020//membrane;
26231285	XM_014680940.1	Known_gene	NW_014574610.1	+	2940	63.54	63.31	77.02	79.69	65.63	68.09	60.32	77.01	K11771//SWI/SNF chromatin-remodeling complex subunit SWI1	XP_014536426.1|0.0e+00|hypothetical protein PDIP_29650 [Penicillium digitatum Pd1]	GO:0043226//organelle;GO:0043227//membrane-bounded organelle;GO:0043229//intracellular organelle;GO:0043231//intracellular membrane-bounded organelle;GO:0005622//intracellular anatomical structure;GO:0110165//cellular anatomical entity;GO:0005634//nucleus;GO:0097159//organic cyclic compound binding;GO:0003677//DNA binding;GO:1901363//heterocyclic compound binding;GO:0005488//binding;GO:0003676//n…
BGI_novel_G000026	BGI_novel_T000653	Novel_gene	NW_014574583.1	-	629	31.92	35.83	87.45	87.47	59.63	99.84	59.7	151.32	K12584//m7GpppX diphosphatase [EC:3.6.1.59]+ko03018//RNA degradation	NA	GO:0016740//transferase activity;GO:0016772//transferase activity, transferring phosphorus-containing groups;GO:0003824//catalytic activity;GO:0016301//kinase activity;
26237132	BGI_novel_T000067,XM_014675003.1	Known_gene	NW_014574578.1	+	7070	4.78	4.64	5.29	6.38	4.09	3.39	4.24	5.44	K05665//ATP-binding cassette, subfamily C (CFTR/MRP), member 1 [EC:7.6.2.3]+ko02010//ABC transporters;K05665//ATP-binding cassette, subfamily C (CFTR/MRP), member 1 [EC:7.6.2.3]+ko02010//ABC transporters	XP_014530489.1|0.0e+00|hypothetical protein PDIP_88180 [Penicillium digitatum Pd1]	GO:0016020//membrane;GO:0016021//integral component of membrane;GO:0110165//cellular anatomical entity;GO:0031224//intrinsic component of membrane;GO:0032553//ribonucleotide binding;GO:0000166//nucleotide binding;GO:0005524//ATP binding;GO:0003824//catalytic activity;GO:0032555//purine ribonucleotide binding;GO:0016787//hydrolase activity;GO:0015399//primary active transmembrane transporter activ…
26236756	XM_014677112.1	Known_gene	NW_014574583.1	+	1608	12.14	11.57	42.11	35.95	18.12	15.34	40.37	56.82	K07238//zinc transporter, ZIP family	XP_014532598.1|2.0e-293|ZIP metal ion transporter, putative [Penicillium digitatum Pd1]	GO:0031224//intrinsic component of membrane;GO:0110165//cellular anatomical entity;GO:0016020//membrane;GO:0016021//integral component of membrane;GO:0046873//metal ion transmembrane transporter activity;GO:0022857//transmembrane transporter activity;GO:0015075//ion transmembrane transporter activity;GO:0015318//inorganic molecular entity transmembrane transporter activity;GO:0005215//transporter…
26230704	XM_014681377.1	Known_gene	NW_014574612.1	-	2082	10.94	10.57	21.01	22.29	30.46	29.31	24.1	33.93	K14708//solute carrier family 26 (sodium-independent sulfate anion transporter), member 11	XP_014536863.1|0.0e+00|Sulfate transporter, putative [Penicillium digitatum Pd1]	GO:0110165//cellular anatomical entity;GO:0016021//integral component of membrane;GO:0031224//intrinsic component of membrane;GO:0016020//membrane;GO:0022853//active ion transmembrane transporter activity;GO:0015075//ion transmembrane transporter activity;GO:0015103//inorganic anion transmembrane transporter activity;GO:0022804//active transmembrane transporter activity;GO:0008271//secondary acti…
26229848	XM_014682208.1	Known_gene	NW_014574616.1	+	3167	12.78	11.79	8.55	10.25	12.67	11.71	9.27	9.28	K05285//phosphatidylinositol glycan, class N [EC:2.7.-.-]+ko01100//Metabolic pathways+ko00563//Glycosylphosphatidylinositol (GPI)-anchor biosynthesis	XP_014537694.1|0.0e+00|GPI ethanolamine phosphate transferase 1 [Penicillium digitatum Pd1]	GO:0009247//glycolipid biosynthetic process;GO:0009987//cellular process;GO:0044237//cellular metabolic process;GO:0043412//macromolecule modification;GO:0008610//lipid biosynthetic process;GO:0071704//organic substance metabolic process;GO:0006644//phospholipid metabolic process;GO:0046474//glycerophospholipid biosynthetic process;GO:0006497//protein lipidation;GO:0019637//organophosphate metabo…
26232619	XM_014679105.1	Known_gene	NW_014574589.1	+	721	0	0	0	0.33	0	0.17	0.33	0.48	NA	XP_014534591.1|5.1e-104|hypothetical protein PDIP_43010 [Penicillium digitatum Pd1]	NA
26233420	XM_014678611.1	Known_gene	NW_014574585.1	-	2979	0.1	0.03	0.1	0.17	0.22	0.2	0.1	0.12	K00759//adenine phosphoribosyltransferase [EC:2.4.2.7]+ko00230//Purine metabolism+ko01100//Metabolic pathways	XP_014534097.1|0.0e+00|hypothetical protein PDIP_51030 [Penicillium digitatum Pd1]	GO:0071704//organic substance metabolic process;GO:0044238//primary metabolic process;GO:0044281//small molecule metabolic process;GO:1901564//organonitrogen compound metabolic process;GO:0006725//cellular aromatic compound metabolic process;GO:1902652//secondary alcohol metabolic process;GO:1901362//organic cyclic compound biosynthetic process;GO:0016126//sterol biosynthetic process;GO:0008202//…
26235583	BGI_novel_T000372,XM_014675938.1	Known_gene	NW_014574583.1	-	3954	35.76	33.71	44.81	46.08	56.25	52.79	42.65	42.47	K15620//golgi phosphoprotein 3;K15620//golgi phosphoprotein 3	XP_014531424.1|3.0e-198|hypothetical protein PDIP_72670 [Penicillium digitatum Pd1]	GO:0005543//phospholipid binding;GO:0035091//phosphatidylinositol binding;GO:0043167//ion binding;GO:0008289//lipid binding;GO:0043168//anion binding;GO:0005488//binding;GO:1901981//phosphatidylinositol phosphate binding;
26234630	BGI_novel_T000996,BGI_novel_T000997,XM_014678054.1	Known_gene	NW_014574584.1	+	2207	21.35	17.97	27.34	27.87	23.31	21.17	20.76	27.47	K03544//ATP-dependent Clp protease ATP-binding subunit ClpX;K03544//ATP-dependent Clp protease ATP-binding subunit ClpX;K03544//ATP-dependent Clp protease ATP-binding subunit ClpX	XP_014533540.1|0.0e+00|ATP-dependent Clp protease, putative [Penicillium digitatum Pd1]	GO:0009987//cellular process;GO:0006457//protein folding;GO:0032555//purine ribonucleotide binding;GO:0030554//adenyl nucleotide binding;GO:0032553//ribonucleotide binding;GO:0005515//protein binding;GO:0003824//catalytic activity;GO:0043168//anion binding;GO:0017076//purine nucleotide binding;GO:1901265//nucleoside phosphate binding;GO:0097367//carbohydrate derivative binding;GO:1901363//heteroc…
26232923	XM_014679409.1	Known_gene	NW_014574589.1	-	183	NA	NA	NA	NA	NA	NA	NA	NA	NA	XP_014534895.1|3.6e-27|hypothetical protein PDIP_46060 [Penicillium digitatum Pd1]	NA
26229100	XM_014682676.1	Known_gene	NW_014574621.1	-	417	0.78	0.27	0.51	2.02	7.63	8.18	0.76	0.99	NA	XP_014538162.1|1.3e-75|hypothetical protein PDIP_07770 [Penicillium digitatum Pd1]	GO:0036094//small molecule binding;GO:0032559//adenyl ribonucleotide binding;GO:0005524//ATP binding;GO:0043168//anion binding;GO:0032555//purine ribonucleotide binding;GO:0035639//purine ribonucleoside triphosphate binding;GO:1901265//nucleoside phosphate binding;GO:0043167//ion binding;GO:1901363//heterocyclic compound binding;GO:0017076//purine nucleotide binding;GO:0000166//nucleotide binding…
26235944	XM_014676299.1	Known_gene	NW_014574583.1	-	479	109.27	115.3	119.36	114.31	175.62	169.25	137.63	142.8	K18179//cytochrome c oxidase assembly factor 6	XP_014531785.1|1.6e-63|hypothetical protein PDIP_76280 [Penicillium digitatum Pd1]	GO:0005739//mitochondrion;GO:0110165//cellular anatomical entity;GO:0005737//cytoplasm;GO:0043229//intracellular organelle;GO:0043231//intracellular membrane-bounded organelle;GO:0043226//organelle;GO:0005622//intracellular anatomical structure;GO:0043227//membrane-bounded organelle;
26235005	XM_014675360.1	Known_gene	NW_014574583.1	+	2821	113.32	110.49	81.57	81.62	108.82	107.71	84.21	77.56	K15334//multisite-specific tRNA:(cytosine-C5)-methyltransferase [EC:2.1.1.202]	XP_014530846.1|0.0e+00|Methyltransferase (Ncl1), putative [Penicillium digitatum Pd1]	GO:0016741//transferase activity, transferring one-carbon groups;GO:0016740//transferase activity;GO:0003676//nucleic acid binding;GO:0097159//organic cyclic compound binding;GO:0003723//RNA binding;GO:0008173//RNA methyltransferase activity;GO:0016428//tRNA (cytosine-5-)-methyltransferase activity;GO:0140098//catalytic activity, acting on RNA;GO:0016427//tRNA (cytosine) methyltransferase activit…
BGI_novel_G000016	BGI_novel_T000388	Novel_gene	NW_014574583.1	-	1146	10.31	10.66	7.9	7.73	6.87	6.57	5.08	6.53	NA	NA	NA
26233586	XM_014678777.1	Known_gene	NW_014574585.1	+	648	4.47	5.02	4.36	3	9.1	11.94	4.65	3.08	K08793//serine/threonine kinase 32 [EC:2.7.11.1];K08286//protein-serine/threonine kinase [EC:2.7.11.-];K03083//glycogen synthase kinase 3 beta [EC:2.7.11.26]	XP_014534263.1|1.7e-119|Serine/threonine-protein kinase HT1, putative [Penicillium digitatum Pd1]	GO:0031224//intrinsic component of membrane;GO:0110165//cellular anatomical entity;GO:0016020//membrane;GO:0016021//integral component of membrane;GO:0017076//purine nucleotide binding;GO:0036094//small molecule binding;GO:0032553//ribonucleotide binding;GO:0032555//purine ribonucleotide binding;GO:0016772//transferase activity, transferring phosphorus-containing groups;GO:1901363//heterocyclic c…
26230122	XM_014682004.1	Known_gene	NW_014574615.1	+	129	NA	NA	NA	NA	NA	NA	NA	NA	NA	XP_014537490.1|1.6e-16|hypothetical protein PDIP_17990 [Penicillium digitatum Pd1]	NA
26233995	XM_014677419.1,BGI_novel_T000818	Known_gene	NW_014574584.1	-	3948	25.83	26.4	17.69	19.57	12.7	13.11	17.03	20.36	K08337//ubiquitin-like modifier-activating enzyme ATG7+ko04136//Autophagy - other+ko04138//Autophagy - yeast;K08337//ubiquitin-like modifier-activating enzyme ATG7+ko04136//Autophagy - other+ko04138//Autophagy - yeast	XP_014532905.1|9.6e-205|Autophagy ubiquitin-activating enzyme ApgG, putative [Penicillium digitatum Pd1]	GO:0006914//autophagy;GO:0042886//amide transport;GO:0044248//cellular catabolic process;GO:0006810//transport;GO:0015833//peptide transport;GO:0051179//localization;GO:0009987//cellular process;GO:0009056//catabolic process;GO:0061919//process utilizing autophagic mechanism;GO:0008104//protein localization;GO:0071702//organic substance transport;GO:0044237//cellular metabolic process;GO:0051234/…
26236149	XM_014676504.1	Known_gene	NW_014574583.1	-	1596	5.56	5.41	4.74	5.8	2.01	2.7	5.26	5.06	K09246//arginine metabolism regulation protein II	XP_014531990.1|5.0e-311|hypothetical protein PDIP_78330 [Penicillium digitatum Pd1]	GO:0110165//cellular anatomical entity;GO:0043226//organelle;GO:0043227//membrane-bounded organelle;GO:0043229//intracellular organelle;GO:0005622//intracellular anatomical structure;GO:0005634//nucleus;GO:0043231//intracellular membrane-bounded organelle;GO:0008270//zinc ion binding;GO:0043167//ion binding;GO:0046872//metal ion binding;GO:0140110//transcription regulator activity;GO:0005488//bin…
26231540	XM_014680338.1	Known_gene	NW_014574601.1	+	733	0	0	0	0.18	0	0	0	0	NA	XP_014535824.1|2.4e-92|hypothetical protein PDIP_32200 [Penicillium digitatum Pd1]	NA
26229964	XM_014682324.1	Known_gene	NW_014574616.1	-	480	2.32	2.17	1.44	1.64	2.07	1.25	0.82	1.21	NA	XP_014537810.1|1.6e-87|hypothetical protein PDIP_16410 [Penicillium digitatum Pd1]	NA
26235054	XM_014675409.1	Known_gene	NW_014574583.1	-	3727	13.4	12.92	9.1	9.42	19.64	16.99	8.29	10.47	K20361//intracellular protein transport protein USO1	XP_014530895.1|0.0e+00|Transport protein, putative [Penicillium digitatum Pd1]	GO:0016192//vesicle-mediated transport;GO:0045184//establishment of protein localization;GO:0042886//amide transport;GO:0006906//vesicle fusion;GO:0071705//nitrogen compound transport;GO:0009987//cellular process;GO:0061025//membrane fusion;GO:0006886//intracellular protein transport;GO:0033036//macromolecule localization;GO:0015031//protein transport;GO:0051649//establishment of localization in …
26232727	XM_014679213.1	Known_gene	NW_014574589.1	-	786	0	0	0.11	0.11	0.22	0	0	0	NA	XP_014534699.1|1.4e-149|hypothetical protein PDIP_44090 [Penicillium digitatum Pd1]	NA
26233584	XM_014678775.1	Known_gene	NW_014574585.1	-	606	32.41	38.63	41.89	39.49	41.23	42.36	31.35	60.08	K04728//serine-protein kinase ATM [EC:2.7.11.1]+ko03440//Homologous recombination	XP_014534261.1|3.0e-110|hypothetical protein PDIP_52670 [Penicillium digitatum Pd1]	GO:0003676//nucleic acid binding;GO:0003677//DNA binding;GO:1901363//heterocyclic compound binding;GO:0097159//organic cyclic compound binding;GO:0005488//binding;
26233713	XM_014678904.1	Known_gene	NW_014574585.1	-	693	1.02	1.32	0.5	1	0.51	0.64	1	0.49	NA	XP_014534390.1|6.8e-127|hypothetical protein PDIP_53970 [Penicillium digitatum Pd1]	NA
26230149	XM_014682031.1	Known_gene	NW_014574615.1	-	885	67.07	65.16	48.92	49.17	110.18	100.34	35.74	40.19	K12608//CCR4-NOT complex subunit CAF16+ko03018//RNA degradation;K22522//cytokinin riboside 5'-monophosphate phosphoribohydrolase [EC:3.2.2.-]	XP_014537517.1|5.5e-135|hypothetical protein PDIP_18260 [Penicillium digitatum Pd1]	NA
26235965	XM_014676320.1,BGI_novel_T000488	Known_gene	NW_014574583.1	-	2852	55.51	60.75	71.52	73.11	78.31	66.74	34.23	57.91	K22723//inositol phosphorylceramide synthase catalytic subunit [EC:2.7.1.-];K22723//inositol phosphorylceramide synthase catalytic subunit [EC:2.7.1.227]	XP_014531806.1|2.4e-233|Aureobasidin resistance protein Aur1 [Penicillium digitatum Pd1]	GO:0110165//cellular anatomical entity;GO:0016020//membrane;GO:0031224//intrinsic component of membrane;GO:0016021//integral component of membrane;GO:0016491//oxidoreductase activity;GO:0003824//catalytic activity;GO:0016209//antioxidant activity;GO:0004601//peroxidase activity;GO:0016684//oxidoreductase activity, acting on peroxide as acceptor;
26234454	XM_014677878.1	Known_gene	NW_014574584.1	-	1260	14.33	17.18	35.99	34.74	11.52	11.13	20.48	21.22	K09202//regulatory protein SWI5+ko04111//Cell cycle - yeast;K21543//transcription factor CRZ1;K11215//transcription factor STE12+ko04011//MAPK signaling pathway - yeast	XP_014533364.1|6.3e-245|hypothetical protein PDIP_61380 [Penicillium digitatum Pd1]	GO:0003676//nucleic acid binding;GO:0097159//organic cyclic compound binding;GO:0003677//DNA binding;GO:0005488//binding;GO:1901363//heterocyclic compound binding;
26233258	XM_014678449.1,BGI_novel_T001130,BGI_novel_T001131	Known_gene	NW_014574585.1	+	5542	14	12.86	12.05	12.01	14.16	13.01	12.02	11.65	K13278//60kDa lysophospholipase [EC:3.1.1.5 3.1.1.47 3.5.1.1];K13278//60kDa lysophospholipase [EC:3.1.1.5 3.1.1.47 3.5.1.1]	XP_014533935.1|0.0e+00|C6 transcription factor, putative [Penicillium digitatum Pd1]	GO:0006139//nucleobase-containing compound metabolic process;GO:0044271//cellular nitrogen compound biosynthetic process;GO:0019438//aromatic compound biosynthetic process;GO:0009059//macromolecule biosynthetic process;GO:0006807//nitrogen compound metabolic process;GO:0009058//biosynthetic process;GO:0034641//cellular nitrogen compound metabolic process;GO:1901360//organic cyclic compound metabo…
26236384	XM_014676739.1	Known_gene	NW_014574583.1	+	441	308.93	318.43	120.28	98.34	60.95	64.42	87.83	98.48	K15111//solute carrier family 25 (mitochondrial S-adenosylmethionine transporter), member 26	XP_014532225.1|5.7e-55|hypothetical protein PDIP_80680 [Penicillium digitatum Pd1]	NA
26229509	XM_014683085.1	Known_gene	NW_014574621.1	+	1052	259.11	295.83	198.06	191.67	94.43	98.71	137.46	155.48	K00921//1-phosphatidylinositol-3-phosphate 5-kinase [EC:2.7.1.150]+ko04145//Phagosome+ko01100//Metabolic pathways+ko04070//Phosphatidylinositol signaling system+ko00562//Inositol phosphate metabolism	XP_014538571.1|2.3e-158|hypothetical protein PDIP_11860 [Penicillium digitatum Pd1]	GO:0046872//metal ion binding;GO:0043169//cation binding;GO:0005488//binding;GO:0043167//ion binding;
26231099	XM_014680754.1	Known_gene	NW_014574610.1	+	1112	27.63	30.05	27.22	29.7	81.3	72.58	30.9	37.39	K15303//aflatoxin B1 aldehyde reductase	XP_014536240.1|1.8e-200|Aflatoxin b1 aldehyde reductase-like protein, putative [Penicillium digitatum Pd1]	GO:0003824//catalytic activity;GO:0016491//oxidoreductase activity;
26228860	XM_014683226.1,BGI_novel_T002590	Known_gene	NW_014574623.1	+	4027	19.64	18.45	21.87	23.98	25.79	23.46	16.96	17.15	K18638//protein BNI4;K18638//protein BNI4	XP_014538712.1|0.0e+00|hypothetical protein PDIP_05370 [Penicillium digitatum Pd1]	NA
26231067	XM_014680722.1	Known_gene	NW_014574610.1	-	796	188.4	182.84	178.59	166.85	171.92	158.84	148.72	131.05	K12877//protein mago nashi+ko03040//Spliceosome+ko03013//Nucleocytoplasmic transport+ko03015//mRNA surveillance pathway	XP_014536208.1|8.4e-81|hypothetical protein PDIP_27470 [Penicillium digitatum Pd1]	GO:0071704//organic substance metabolic process;GO:0046483//heterocycle metabolic process;GO:0006807//nitrogen compound metabolic process;GO:0043170//macromolecule metabolic process;GO:0008152//metabolic process;GO:0006396//RNA processing;GO:0090304//nucleic acid metabolic process;GO:0006725//cellular aromatic compound metabolic process;GO:0044237//cellular metabolic process;GO:0034641//cellular …
26229672	XM_014682476.1	Known_gene	NW_014574617.1	+	2045	0.28	0.24	0.39	0.35	0.51	0.12	0.12	0.42	K18703//succinate---hydroxymethylglutarate CoA-transferase [EC:2.8.3.13]	XP_014537962.1|0.0e+00|hypothetical protein PDIP_13490 [Penicillium digitatum Pd1]	GO:0016020//membrane;GO:0016021//integral component of membrane;GO:0110165//cellular anatomical entity;GO:0031224//intrinsic component of membrane;
26234059	XM_014677483.1	Known_gene	NW_014574584.1	-	762	7.49	5.25	11.52	10.89	16.98	15.29	16.72	15.51	NA	XP_014532969.1|1.8e-144|hypothetical protein PDIP_57430 [Penicillium digitatum Pd1]	GO:0097159//organic cyclic compound binding;GO:0005488//binding;GO:0003676//nucleic acid binding;GO:1901363//heterocyclic compound binding;
26232090	XM_014680118.1	Known_gene	NW_014574591.1	+	1493	1.04	1.07	0.9	0.79	0.8	0.81	0.63	0.89	K18932//palmitoyltransferase [EC:2.3.1.225]	XP_014535604.1|1.6e-268|hypothetical protein PDIP_37720 [Penicillium digitatum Pd1]	GO:0003676//nucleic acid binding;GO:0097159//organic cyclic compound binding;GO:0005488//binding;GO:1901363//heterocyclic compound binding;
26232606	XM_014679092.1	Known_gene	NW_014574589.1	-	918	19.28	18.23	13.94	18.42	20.58	20.34	22.2	20.54	K21768//tubulin-specific chaperone E;K00354//NADPH2 dehydrogenase [EC:1.6.99.1];K13220//WW domain-binding protein 4	XP_014534578.1|4.3e-163|Formin binding protein, putative [Penicillium digitatum Pd1]	GO:0016071//mRNA metabolic process;GO:0010467//gene expression;GO:0009987//cellular process;GO:0006725//cellular aromatic compound metabolic process;GO:0006396//RNA processing;GO:0034641//cellular nitrogen compound metabolic process;GO:0006397//mRNA processing;GO:0008152//metabolic process;GO:0006139//nucleobase-containing compound metabolic process;GO:0000398//mRNA splicing, via spliceosome;GO:0…
26232871	XM_014679357.1	Known_gene	NW_014574589.1	+	843	37.01	34.18	27.71	23.77	33.83	26.8	24.69	25.46	K02307//DASH complex subunit DAM1+ko04111//Cell cycle - yeast	XP_014534843.1|7.8e-114|hypothetical protein PDIP_45540 [Penicillium digitatum Pd1]	GO:0008608//attachment of spindle microtubules to kinetochore;GO:0022402//cell cycle process;GO:0009987//cellular process;GO:0007059//chromosome segregation;GO:0098813//nuclear chromosome segregation;GO:0007049//cell cycle;GO:0043233//organelle lumen;GO:0000793//condensed chromosome;GO:0099080//supramolecular complex;GO:0043229//intracellular organelle;GO:0015630//microtubule cytoskeleton;GO:0000…
26233465	XM_014678656.1	Known_gene	NW_014574585.1	+	735	14.72	14.53	46.12	39.85	64.92	66.08	44.07	63.3	K17742//sorbose reductase [EC:1.1.1.289]+ko01100//Metabolic pathways+ko00051//Fructose and mannose metabolism;K00059//3-oxoacyl-[acyl-carrier protein] reductase [EC:1.1.1.100]+ko01240//Biosynthesis of cofactors+ko01100//Metabolic pathways+ko01110//Biosynthesis of secondary metabolites+ko00061//Fatty acid biosynthesis+ko01212//Fatty acid metabolism+ko00780//Biotin metabolism	XP_014534142.1|1.7e-131|Short-chain dehydrogenase [Penicillium digitatum Pd1]	NA
26236476	XM_014676831.1	Known_gene	NW_014574583.1	-	1208	NA	NA	NA	NA	NA	NA	NA	NA	NA	XP_014532317.1|1.8e-206|hypothetical protein PDIP_81600 [Penicillium digitatum Pd1]	GO:0006913//nucleocytoplasmic transport;GO:0043170//macromolecule metabolic process;GO:0006412//translation;GO:1901566//organonitrogen compound biosynthetic process;GO:0042886//amide transport;GO:0015833//peptide transport;GO:0044237//cellular metabolic process;GO:0019538//protein metabolic process;GO:0071705//nitrogen compound transport;GO:0044249//cellular biosynthetic process;GO:0051236//estab…
26233052	XM_014679050.1	Known_gene	NW_014574587.1	+	1817	0.45	0.26	0.39	0.25	0.1	0.4	0.49	0.34	K08139//MFS transporter, SP family, sugar:H+ symporter+ko04113//Meiosis - yeast	XP_014534536.1|3.9e-300|MFS glucose transporter, putative [Penicillium digitatum Pd1]	GO:0051234//establishment of localization;GO:0006810//transport;GO:0008643//carbohydrate transport;GO:0071702//organic substance transport;GO:0051179//localization;GO:0110165//cellular anatomical entity;GO:0016021//integral component of membrane;GO:0016020//membrane;GO:0031224//intrinsic component of membrane;GO:0005215//transporter activity;GO:0022857//transmembrane transporter activity;
26233827	XM_014677251.1	Known_gene	NW_014574584.1	+	1691	55.12	52.01	78.51	79.36	53.23	53.6	80.6	89.9	K09503//DnaJ homolog subfamily A member 2+ko04141//Protein processing in endoplasmic reticulum;K14002//DnaJ-related protein SCJ1+ko04141//Protein processing in endoplasmic reticulum	XP_014532737.1|6.4e-276|hypothetical protein PDIP_55110 [Penicillium digitatum Pd1]	NA
26229853	BGI_novel_T002306,XM_014682213.1	Known_gene	NW_014574616.1	-	2868	2.41	2.79	1.79	2.22	1.22	0.97	1.46	1.9	K13411//dual oxidase [EC:1.6.3.1 1.11.1.-];K00521//ferric-chelate reductase [EC:1.16.1.7]	XP_014537699.1|0.0e+00|Ferric-chelate reductase, putative [Penicillium digitatum Pd1]	GO:0051234//establishment of localization;GO:0006811//ion transport;GO:0051179//localization;GO:0006810//transport;GO:0031224//intrinsic component of membrane;GO:0016020//membrane;GO:0110165//cellular anatomical entity;GO:0016021//integral component of membrane;GO:0016491//oxidoreductase activity;GO:0003824//catalytic activity;GO:0016722//oxidoreductase activity, acting on metal ions;
26237260	XM_014674862.1	Known_gene	NW_014574572.1	-	14760	12.79	12.14	7.25	8.87	9.21	9.1	3.11	3.07	K14572//midasin+ko03008//Ribosome biogenesis in eukaryotes	XP_014530348.1|0.0e+00|Midasin [Penicillium digitatum Pd1]	GO:0016043//cellular component organization;GO:0071826//ribonucleoprotein complex subunit organization;GO:0022618//ribonucleoprotein complex assembly;GO:0065003//protein-containing complex assembly;GO:0042255//ribosome assembly;GO:0043933//protein-containing complex organization;GO:0000027//ribosomal large subunit assembly;GO:0022613//ribonucleoprotein complex biogenesis;GO:0044085//cellular comp…
26228702	XM_014683642.1	Known_gene	NW_014574624.1	-	1363	106.65	107.96	69.62	76.58	189.18	184.09	107.22	80.06	K00295//methylenetetrahydrofolate dehydrogenase (NAD+) [EC:1.5.1.15]+ko00670//One carbon pool by folate+ko01100//Metabolic pathways	XP_014539128.1|3.1e-189|hypothetical protein PDIP_03790 [Penicillium digitatum Pd1]	GO:0016646//oxidoreductase activity, acting on the CH-NH group of donors, NAD or NADP as acceptor;GO:0016645//oxidoreductase activity, acting on the CH-NH group of donors;GO:0004486//methylenetetrahydrofolate dehydrogenase [NAD(P)+] activity;GO:0016491//oxidoreductase activity;GO:0003824//catalytic activity;GO:0004488//methylenetetrahydrofolate dehydrogenase (NADP+) activity;GO:0016787//hydrolase…
26233049	XM_014679047.1	Known_gene	NW_014574587.1	-	1050	43.47	43.38	123.93	114.24	166.15	161.05	104.28	114.16	K00002//alcohol dehydrogenase (NADP+) [EC:1.1.1.2]+ko00010//Glycolysis / Gluconeogenesis+ko01240//Biosynthesis of cofactors+ko01100//Metabolic pathways+ko00040//Pentose and glucuronate interconversions+ko00053//Ascorbate and aldarate metabolism+ko01110//Biosynthesis of secondary metabolites+ko00620//Pyruvate metabolism+ko00561//Glycerolipid metabolism	XP_014534533.1|2.7e-193|Alcohol dehydrogenase, putative [Penicillium digitatum Pd1]	GO:0003824//catalytic activity;GO:0043167//ion binding;GO:0046914//transition metal ion binding;GO:0043169//cation binding;GO:0016491//oxidoreductase activity;GO:0005488//binding;GO:0046872//metal ion binding;GO:0008270//zinc ion binding;
26233783	XM_014678974.1,BGI_novel_T001301	Known_gene	NW_014574585.1	+	2357	88.08	89.65	49.5	51.97	82.55	78.72	59.52	53.63	K09272//structure-specific recognition protein 1;K09272//structure-specific recognition protein 1	XP_014534460.1|0.0e+00|Structure-specific recognition protein, putative [Penicillium digitatum Pd1]	GO:0033554//cellular response to stress;GO:0006260//DNA replication;GO:0044260//cellular macromolecule metabolic process;GO:0044249//cellular biosynthetic process;GO:0046483//heterocycle metabolic process;GO:0009987//cellular process;GO:1901576//organic substance biosynthetic process;GO:0008152//metabolic process;GO:0090304//nucleic acid metabolic process;GO:0044238//primary metabolic process;GO:…
BGI_novel_G000063	BGI_novel_T001592	Novel_gene	NW_014574591.1	+	1626	35.56	33.46	44.47	47.51	88.01	89.26	47.13	62.55	NA	NA	GO:0016772//transferase activity, transferring phosphorus-containing groups;GO:0008233//peptidase activity;GO:0097159//organic cyclic compound binding;GO:0140096//catalytic activity, acting on a protein;GO:0016787//hydrolase activity;GO:0043167//ion binding;GO:0003824//catalytic activity;GO:0004672//protein kinase activity;GO:0032553//ribonucleotide binding;GO:0005524//ATP binding;GO:0005488//bin…
26233470	BGI_novel_T001196,BGI_novel_T001198,BGI_novel_T001197,XM_014678661.1	Known_gene	NW_014574585.1	-	4740	2.65	1.89	2.92	2.81	0.88	0.59	1.43	1.09	K11244//cell wall integrity and stress response component+ko04011//MAPK signaling pathway - yeast+ko04139//Mitophagy - yeast;K11244//cell wall integrity and stress response component+ko04011//MAPK signaling pathway - yeast+ko04139//Mitophagy - yeast	XP_014534147.1|0.0e+00|hypothetical protein PDIP_51530 [Penicillium digitatum Pd1]	GO:0043226//organelle;GO:0043228//non-membrane-bounded organelle;GO:0043229//intracellular organelle;GO:0110165//cellular anatomical entity;GO:0005840//ribosome;GO:0005622//intracellular anatomical structure;GO:0043232//intracellular non-membrane-bounded organelle;
26234418	XM_014677842.1	Known_gene	NW_014574584.1	-	1172	80.48	86.91	69.97	68.79	68.41	61.9	70.03	72.2	K01918//pantoate--beta-alanine ligase [EC:6.3.2.1]+ko00410//beta-Alanine metabolism+ko01240//Biosynthesis of cofactors+ko00770//Pantothenate and CoA biosynthesis+ko01100//Metabolic pathways+ko01110//Biosynthesis of secondary metabolites	XP_014533328.1|4.4e-208|Pantoate--beta-alanine ligase [Penicillium digitatum Pd1]	GO:1901576//organic substance biosynthetic process;GO:0006767//water-soluble vitamin metabolic process;GO:0043603//cellular amide metabolic process;GO:0006766//vitamin metabolic process;GO:0006082//organic acid metabolic process;GO:0016053//organic acid biosynthetic process;GO:0006807//nitrogen compound metabolic process;GO:0032787//monocarboxylic acid metabolic process;GO:0034641//cellular nitro…
26231281	XM_014680936.1	Known_gene	NW_014574610.1	-	1362	681.49	709.15	894.29	839.73	448.53	449.28	868.49	1102.31	K01381//saccharopepsin [EC:3.4.23.25]+ko04138//Autophagy - yeast	XP_014536422.1|3.9e-231|Vacuolar protease A [Penicillium digitatum Pd1]	GO:0016787//hydrolase activity;GO:0004190//aspartic-type endopeptidase activity;GO:0003824//catalytic activity;GO:0004175//endopeptidase activity;GO:0070001//aspartic-type peptidase activity;GO:0140096//catalytic activity, acting on a protein;GO:0008233//peptidase activity;
26235559	XM_014675914.1	Known_gene	NW_014574583.1	+	660	83.65	82.4	60.21	70.2	66.56	75.13	71.73	85.24	NA	XP_014531400.1|4.4e-123|NADPH-dependent FMN reductase Lot6, putative [Penicillium digitatum Pd1]	GO:0003824//catalytic activity;GO:0016491//oxidoreductase activity;
26229334	XM_014682910.1	Known_gene	NW_014574621.1	+	1404	197.61	185.58	285.2	331.78	232.35	225.52	216.39	152.43	K11294//nucleolin	XP_014538396.1|2.1e-263|Nucleolin protein Nsr1, putative [Penicillium digitatum Pd1]	GO:0044237//cellular metabolic process;GO:0016070//RNA metabolic process;GO:0046483//heterocycle metabolic process;GO:0006364//rRNA processing;GO:0044238//primary metabolic process;GO:0022613//ribonucleoprotein complex biogenesis;GO:0009987//cellular process;GO:0034641//cellular nitrogen compound metabolic process;GO:0010467//gene expression;GO:0006396//RNA processing;GO:0034470//ncRNA processing…
26232356	XM_014679543.1	Known_gene	NW_014574590.1	+	252	NA	NA	NA	NA	NA	NA	NA	NA	K08832//serine/threonine-protein kinase SRPK3 [EC:2.7.11.1];K08282//non-specific serine/threonine protein kinase [EC:2.7.11.1];K14834//nucleolar complex protein 3	XP_014535029.1|7.9e-41|hypothetical protein PDIP_40380 [Penicillium digitatum Pd1]	GO:0032559//adenyl ribonucleotide binding;GO:0016773//phosphotransferase activity, alcohol group as acceptor;GO:1901363//heterocyclic compound binding;GO:0097367//carbohydrate derivative binding;GO:0016772//transferase activity, transferring phosphorus-containing groups;GO:0030554//adenyl nucleotide binding;GO:0036094//small molecule binding;GO:0043167//ion binding;GO:0032555//purine ribonucleoti…
26237096	XM_014674967.1	Known_gene	NW_014574578.1	-	2181	2.22	1.86	3.07	3.76	9.68	8.25	2.7	3.6	K00232//acyl-CoA oxidase [EC:1.3.3.6]+ko00410//beta-Alanine metabolism+ko04146//Peroxisome+ko01100//Metabolic pathways+ko00640//Propanoate metabolism+ko00592//alpha-Linolenic acid metabolism+ko01110//Biosynthesis of secondary metabolites+ko01212//Fatty acid metabolism+ko01040//Biosynthesis of unsaturated fatty acids+ko00071//Fatty acid degradation+ko01200//Carbon metabolism;K12614//ATP-dependent …	XP_014530453.1|0.0e+00|hypothetical protein PDIP_87820 [Penicillium digitatum Pd1]	NA
26230130	XM_014682012.1	Known_gene	NW_014574615.1	+	657	37.5	34.78	43.15	42.1	84.93	69.96	34.95	28.4	K14817//60S ribosomal subunit assembly/export protein LOC1	XP_014537498.1|1.1e-101|hypothetical protein PDIP_18070 [Penicillium digitatum Pd1]	GO:0044085//cellular component biogenesis;GO:0042254//ribosome biogenesis;GO:0042273//ribosomal large subunit biogenesis;GO:0022613//ribonucleoprotein complex biogenesis;GO:0009987//cellular process;GO:0071840//cellular component organization or biogenesis;GO:0003676//nucleic acid binding;GO:1901363//heterocyclic compound binding;GO:0003723//RNA binding;GO:0003729//mRNA binding;GO:0005488//bindin…
26232975	BGI_novel_T001459,XM_014679461.1	Known_gene	NW_014574589.1	-	2201	17.51	17.54	31.14	29.91	41.07	38.55	26.46	29.68	K01081//5'-nucleotidase [EC:3.1.3.5]+ko00230//Purine metabolism+ko01100//Metabolic pathways+ko00760//Nicotinate and nicotinamide metabolism+ko01110//Biosynthesis of secondary metabolites+ko00240//Pyrimidine metabolism;K08077//UDP-sugar diphosphatase [EC:3.6.1.45];K01081//5'-nucleotidase [EC:3.1.3.5]+ko00230//Purine metabolism+ko01100//Metabolic pathways+ko00760//Nicotinate and nicotinamide metabo…	XP_014534947.1|0.0e+00|5'-nucleotidase, putative [Penicillium digitatum Pd1]	GO:0006796//phosphate-containing compound metabolic process;GO:0044237//cellular metabolic process;GO:0046434//organophosphate catabolic process;GO:0019438//aromatic compound biosynthetic process;GO:0034655//nucleobase-containing compound catabolic process;GO:0044249//cellular biosynthetic process;GO:1901360//organic cyclic compound metabolic process;GO:1901576//organic substance biosynthetic pro…
26234334	XM_014677758.1	Known_gene	NW_014574584.1	+	2695	29.14	24.43	17.57	19.38	38.32	37.57	20.26	15.94	K02516//type II protein arginine methyltransferase [EC:2.1.1.320]+ko04011//MAPK signaling pathway - yeast+ko04111//Cell cycle - yeast	XP_014533244.1|0.0e+00|Protein methyltransferase RmtC [Penicillium digitatum Pd1]	GO:0016740//transferase activity;GO:0008168//methyltransferase activity;GO:0008276//protein methyltransferase activity;GO:0008757//S-adenosylmethionine-dependent methyltransferase activity;GO:0008170//N-methyltransferase activity;GO:0016274//protein-arginine N-methyltransferase activity;GO:0016741//transferase activity, transferring one-carbon groups;GO:0016273//arginine N-methyltransferase activ…
26236691	XM_014677047.1	Known_gene	NW_014574583.1	+	1132	0.08	0	0.08	0.16	0	0.16	0.32	0.24	K07827//GTPase KRas+ko04113//Meiosis - yeast+ko04138//Autophagy - yeast+ko04213//Longevity regulating pathway - multiple species;K21440//ankyrin repeat domain-containing protein 50;K12800//NACHT, LRR and PYD domains-containing protein 3;K18655//ATP-dependent RNA helicase DDX19/DBP5 [EC:3.6.4.13]+ko03013//Nucleocytoplasmic transport+ko03015//mRNA surveillance pathway	XP_014532533.1|2.3e-192|hypothetical protein PDIP_83770 [Penicillium digitatum Pd1]	NA
26230444	XM_014681811.1	Known_gene	NW_014574614.1	-	1353	11.34	13.08	7.28	6.88	8.44	9.27	7.42	7.51	K20372//TBC1 domain family member 20	XP_014537297.1|1.4e-236|hypothetical protein PDIP_21220 [Penicillium digitatum Pd1]	NA
26234483	XM_014677907.1	Known_gene	NW_014574584.1	-	876	29.36	25.74	15.59	17.9	25.35	24.29	20.04	21.39	K01922//phosphopantothenate---cysteine ligase (ATP) [EC:6.3.2.51]+ko01240//Biosynthesis of cofactors+ko00770//Pantothenate and CoA biosynthesis+ko01100//Metabolic pathways	XP_014533393.1|1.2e-163|hypothetical protein PDIP_61670 [Penicillium digitatum Pd1]	GO:0044237//cellular metabolic process;GO:0006807//nitrogen compound metabolic process;GO:0043170//macromolecule metabolic process;GO:0009987//cellular process;GO:0006725//cellular aromatic compound metabolic process;GO:0010467//gene expression;GO:0008152//metabolic process;GO:0071704//organic substance metabolic process;GO:0044238//primary metabolic process;GO:0090304//nucleic acid metabolic pro…
26233736	XM_014678927.1	Known_gene	NW_014574585.1	+	168	0	1.54	0	0	0	0	0	0	NA	XP_014534413.1|7.7e-24|hypothetical protein PDIP_54200 [Penicillium digitatum Pd1]	NA
26230028	XM_014681910.1	Known_gene	NW_014574615.1	+	1539	25.01	25.77	10.93	12.26	8.32	9.99	10.85	12.56	K01741//DNA-(apurinic or apyrimidinic site) lyase [EC:4.2.99.18];K00764//amidophosphoribosyltransferase [EC:2.4.2.14]+ko00250//Alanine, aspartate and glutamate metabolism+ko00230//Purine metabolism+ko01100//Metabolic pathways+ko01110//Biosynthesis of secondary metabolites;K20794//N-alpha-acetyltransferase 40 [EC:2.3.1.257];K10773//endonuclease III [EC:4.2.99.18]+ko03410//Base excision repair	XP_014537396.1|1.6e-298|HhH-GPD family base excision DNA repair protein [Penicillium digitatum Pd1]	GO:0006807//nitrogen compound metabolic process;GO:0044238//primary metabolic process;GO:0006139//nucleobase-containing compound metabolic process;GO:0008152//metabolic process;GO:0044237//cellular metabolic process;GO:0033554//cellular response to stress;GO:0071704//organic substance metabolic process;GO:0009987//cellular process;GO:0006725//cellular aromatic compound metabolic process;GO:190136…
26229535	XM_014682339.1,BGI_novel_T002347	Known_gene	NW_014574617.1	-	1161	5.21	4.89	3.85	4.08	2.02	2.91	1.77	4.18	K08764//sterol carrier protein 2 [EC:2.3.1.176]+ko04146//Peroxisome+ko01100//Metabolic pathways+ko01212//Fatty acid metabolism+ko01040//Biosynthesis of unsaturated fatty acids;K08832//serine/threonine-protein kinase SRPK3 [EC:2.7.11.1]	XP_014537825.1|4.5e-154|hypothetical protein PDIP_12120 [Penicillium digitatum Pd1]	GO:0016020//membrane;GO:0110165//cellular anatomical entity;GO:0031224//intrinsic component of membrane;GO:0016021//integral component of membrane;GO:0016301//kinase activity;GO:1901363//heterocyclic compound binding;GO:0022857//transmembrane transporter activity;GO:0004672//protein kinase activity;GO:0005488//binding;GO:0016773//phosphotransferase activity, alcohol group as acceptor;GO:0015095//…
26232513	XM_014679700.1	Known_gene	NW_014574590.1	+	828	1.96	0	2.54	1.21	2.64	0.39	1.77	0.63	K19619//tyrosyl-DNA phosphodiesterase 2 [EC:3.1.4.-];K10144//RING finger and CHY zinc finger domain-containing protein 1 [EC:2.3.2.27]+ko04120//Ubiquitin mediated proteolysis	XP_014535186.1|1.1e-163|hypothetical protein PDIP_41950 [Penicillium digitatum Pd1]	GO:0043167//ion binding;GO:0046872//metal ion binding;GO:0008270//zinc ion binding;GO:0046914//transition metal ion binding;GO:0043169//cation binding;GO:0005488//binding;
26228445	XM_014683385.1	Known_gene	NW_014574624.1	+	1601	65.05	65.01	53.88	57.58	72.8	59.5	63.58	61.92	K20465//oxysterol-binding protein-related protein 9/10/11	XP_014538871.1|3.8e-248|Oxysterol binding protein (Orp8), putative [Penicillium digitatum Pd1]	NA
26236862	XM_014677218.1	Known_gene	NW_014574583.1	-	453	NA	NA	NA	NA	NA	NA	NA	NA	K01183//chitinase [EC:3.2.1.14]+ko00520//Amino sugar and nucleotide sugar metabolism+ko01100//Metabolic pathways	XP_016263704.1|3.0e-14|hypothetical protein, variant 1 [Exophiala oligosperma]	GO:0005975//carbohydrate metabolic process;GO:0044238//primary metabolic process;GO:0071704//organic substance metabolic process;GO:0008152//metabolic process;GO:0003824//catalytic activity;GO:0005488//binding;GO:0030246//carbohydrate binding;GO:0016787//hydrolase activity;GO:0016798//hydrolase activity, acting on glycosyl bonds;GO:0004553//hydrolase activity, hydrolyzing O-glycosyl compounds;
26234014	XM_014677438.1	Known_gene	NW_014574584.1	+	801	45.76	43.41	72.37	74.48	44.01	38.89	62.7	65.03	K14005//protein transport protein SEC31+ko04141//Protein processing in endoplasmic reticulum;K20047//actin cytoskeleton-regulatory complex protein PAN1;K11756//chromatin structure-remodeling complex subunit RSC1/2	XP_014532924.1|1.1e-157|hypothetical protein PDIP_56980 [Penicillium digitatum Pd1]	NA
26232146	XM_014680174.1,BGI_novel_T001673	Known_gene	NW_014574591.1	+	1082	7627.78	8605.98	4839.31	4694.86	6198.73	5673.89	6785.47	5211.08	K02921//large subunit ribosomal protein L37Ae+ko03010//Ribosome;K02921//large subunit ribosomal protein L37Ae+ko03010//Ribosome	XP_014535660.1|6.9e-46|60S ribosomal protein L37a [Penicillium digitatum Pd1]	GO:0043043//peptide biosynthetic process;GO:1901566//organonitrogen compound biosynthetic process;GO:0043170//macromolecule metabolic process;GO:0044238//primary metabolic process;GO:0009059//macromolecule biosynthetic process;GO:0044260//cellular macromolecule metabolic process;GO:0044237//cellular metabolic process;GO:0044267//cellular protein metabolic process;GO:0009058//biosynthetic process;…
26236785	XM_014677141.1,BGI_novel_T000727	Known_gene	NW_014574583.1	+	4772	21.51	20.96	20.63	21.12	22.93	18.53	16.73	19.46	K11429//histone-lysine N-methyltransferase SUV420H [EC:2.1.1.43]+ko00310//Lysine degradation+ko01100//Metabolic pathways;K11429//[histone H4]-N-methyl-L-lysine20 N-methyltransferase [EC:2.1.1.362]+ko00310//Lysine degradation+ko01100//Metabolic pathways	XP_014532627.1|0.0e+00|Histone-lysine N-methyltransferase set9 [Penicillium digitatum Pd1]	GO:0008152//metabolic process;GO:0032259//methylation;GO:0110165//cellular anatomical entity;GO:0043226//organelle;GO:0043227//membrane-bounded organelle;GO:0043229//intracellular organelle;GO:0005634//nucleus;GO:0005622//intracellular anatomical structure;GO:0043231//intracellular membrane-bounded organelle;GO:0008170//N-methyltransferase activity;GO:0003824//catalytic activity;GO:0016278//lysin…
26233464	XM_014678655.1,BGI_novel_T001194	Known_gene	NW_014574585.1	+	2433	61.01	53.06	21.1	23.98	624.67	624.72	42.81	24.08	K22016//mucin-3/17;K22016//mucin-3/17	XP_014534141.1|2.1e-260|Woronin body protein HexA, putative [Penicillium digitatum Pd1]	GO:0006448//regulation of translational elongation;GO:0009891//positive regulation of biosynthetic process;GO:0051171//regulation of nitrogen compound metabolic process;GO:0031323//regulation of cellular metabolic process;GO:0050789//regulation of biological process;GO:2000112//regulation of cellular macromolecule biosynthetic process;GO:0034250//positive regulation of cellular amide metabolic pr…
26235077	XM_014675432.1	Known_gene	NW_014574583.1	-	1681	13.49	12.17	10.43	12.04	28.35	25.14	15.09	13.1	K01593//aromatic-L-amino-acid/L-tryptophan decarboxylase [EC:4.1.1.28 4.1.1.105]+ko00380//Tryptophan metabolism+ko00901//Indole alkaloid biosynthesis+ko01100//Metabolic pathways+ko00350//Tyrosine metabolism+ko01110//Biosynthesis of secondary metabolites+ko00360//Phenylalanine metabolism	XP_014530918.1|3.0e-300|Aromatic-L-amino-acid decarboxylase, putative [Penicillium digitatum Pd1]	GO:0044237//cellular metabolic process;GO:0006082//organic acid metabolic process;GO:0009987//cellular process;GO:0019752//carboxylic acid metabolic process;GO:0044281//small molecule metabolic process;GO:0006520//cellular amino acid metabolic process;GO:0008152//metabolic process;GO:0006807//nitrogen compound metabolic process;GO:0071704//organic substance metabolic process;GO:0044238//primary m…
26236866	XM_014677222.1	Known_gene	NW_014574583.1	-	144	NA	NA	NA	NA	NA	NA	NA	NA	NA	XP_014532708.1|3.4e-20|hypothetical protein PDIP_85520 [Penicillium digitatum Pd1]	NA
26237193	XM_014674889.1	Known_gene	NW_014574573.1	+	7857	12.4	11.26	7.69	8.76	11.25	8.69	3.06	3.15	K14772//U3 small nucleolar RNA-associated protein 20	XP_014530375.1|0.0e+00|HEAT repeat protein (DRIM), putative [Penicillium digitatum Pd1]	NA
26234757	XM_014678181.1	Known_gene	NW_014574584.1	-	177	NA	NA	NA	NA	NA	NA	NA	NA	NA	XP_014533667.1|3.0e-26|hypothetical protein PDIP_64410 [Penicillium digitatum Pd1]	NA
26230295	XM_014681662.1	Known_gene	NW_014574614.1	+	3130	20.48	17.12	19.3	22.21	27.01	23.54	25.34	20.94	K02212//DNA replication licensing factor MCM4 [EC:3.6.4.12]+ko03030//DNA replication+ko04113//Meiosis - yeast+ko04111//Cell cycle - yeast	XP_014537148.1|0.0e+00|DNA replication licensing factor Mcm4, putative [Penicillium digitatum Pd1]	GO:0051276//chromosome organization;GO:0033043//regulation of organelle organization;GO:0060255//regulation of macromolecule metabolic process;GO:1905463//negative regulation of DNA duplex unwinding;GO:0006725//cellular aromatic compound metabolic process;GO:0009892//negative regulation of metabolic process;GO:0071103//DNA conformation change;GO:0006260//DNA replication;GO:1905775//negative regul…
26229515	XM_014683091.1,BGI_novel_T002555	Known_gene	NW_014574621.1	-	1733	10.01	13.03	15.63	13.27	6.13	6.39	8.37	11.36	K22745//apoptosis-inducing factor 2;K22745//apoptosis-inducing factor 2	KGO40672.1|1.1e-212|FAD-dependent pyridine nucleotide-disulfide oxidoreductase [Penicillium expansum]	GO:0071704//organic substance metabolic process;GO:0009987//cellular process;GO:0006575//cellular modified amino acid metabolic process;GO:0006790//sulfur compound metabolic process;GO:0044237//cellular metabolic process;GO:0006518//peptide metabolic process;GO:0006749//glutathione metabolic process;GO:0034641//cellular nitrogen compound metabolic process;GO:0008152//metabolic process;GO:0006807/…
26233987	XM_014677411.1	Known_gene	NW_014574584.1	+	389	32.95	33.27	31.22	26.36	52.48	46.98	41.02	25.27	K03007//DNA-directed RNA polymerases I, II, and III subunit RPABC5+ko03020//RNA polymerase	XP_002568179.1|8.1e-37|Pc21g11480 [Penicillium rubens Wisconsin 54-1255]	GO:0071704//organic substance metabolic process;GO:0019438//aromatic compound biosynthetic process;GO:0046483//heterocycle metabolic process;GO:0006725//cellular aromatic compound metabolic process;GO:0044271//cellular nitrogen compound biosynthetic process;GO:0006139//nucleobase-containing compound metabolic process;GO:0044238//primary metabolic process;GO:0009058//biosynthetic process;GO:004423…
26236260	XM_014676615.1	Known_gene	NW_014574583.1	-	2518	0.15	0.18	0.29	0.06	0.15	0.09	0.18	0.7	NA	XP_014532101.1|0.0e+00|hypothetical protein PDIP_79440 [Penicillium digitatum Pd1]	GO:0051179//localization;GO:0009987//cellular process;GO:0051234//establishment of localization;GO:0055085//transmembrane transport;GO:0006810//transport;GO:0031224//intrinsic component of membrane;GO:0016020//membrane;GO:0110165//cellular anatomical entity;GO:0016021//integral component of membrane;
26231084	XM_014680739.1	Known_gene	NW_014574610.1	-	123	NA	NA	NA	NA	NA	NA	NA	NA	NA	XP_014536225.1|6.2e-15|hypothetical protein PDIP_27640 [Penicillium digitatum Pd1]	NA
26234326	XM_014677750.1	Known_gene	NW_014574584.1	-	2993	85.16	80.47	45.33	50.74	64.32	64.19	64.84	67.07	K03028//26S proteasome regulatory subunit N1+ko03050//Proteasome	XP_016601613.1|0.0e+00|Armadillo-like helical [Penicillium expansum]	GO:0060255//regulation of macromolecule metabolic process;GO:0080090//regulation of primary metabolic process;GO:0009894//regulation of catabolic process;GO:0051246//regulation of protein metabolic process;GO:0065007//biological regulation;GO:0042176//regulation of protein catabolic process;GO:0019222//regulation of metabolic process;GO:0050789//regulation of biological process;GO:0051171//regula…
26230365	XM_014681732.1	Known_gene	NW_014574614.1	+	2466	28.7	28.89	42.6	45.78	22.79	23.23	49.07	67.51	K15628//ATP-binding cassette, subfamily D (ALD), peroxisomal long-chain fatty acid import protein+ko04146//Peroxisome+ko02010//ABC transporters	OQE02641.1|0.0e+00|hypothetical protein PENSOL_c002G02271 [Penicillium solitum]	GO:0110165//cellular anatomical entity;GO:0016021//integral component of membrane;GO:0031224//intrinsic component of membrane;GO:0016020//membrane;GO:0036094//small molecule binding;GO:0043168//anion binding;GO:0016818//hydrolase activity, acting on acid anhydrides, in phosphorus-containing anhydrides;GO:0022857//transmembrane transporter activity;GO:0016887//ATP hydrolysis activity;GO:1901265//n…
26230387	BGI_novel_T002174,BGI_novel_T002172,BGI_novel_T002173,XM_014681754.1	Known_gene	NW_014574614.1	+	15238	3723.9	3601.67	2383.32	2355.48	2551.92	2644.74	3180.33	2415.47	K02877//large subunit ribosomal protein L15e+ko03010//Ribosome;K02877//large subunit ribosomal protein L15e+ko03010//Ribosome;K02877//large subunit ribosomal protein L15e+ko03010//Ribosome;K02877//large subunit ribosomal protein L15e+ko03010//Ribosome	XP_014537240.1|5.5e-302|hypothetical protein PDIP_20650 [Penicillium digitatum Pd1]	GO:1901564//organonitrogen compound metabolic process;GO:0009059//macromolecule biosynthetic process;GO:0044271//cellular nitrogen compound biosynthetic process;GO:0043043//peptide biosynthetic process;GO:0044249//cellular biosynthetic process;GO:0043170//macromolecule metabolic process;GO:0071704//organic substance metabolic process;GO:0034645//cellular macromolecule biosynthetic process;GO:0009…
26231152	XM_014680807.1	Known_gene	NW_014574610.1	+	616	NA	NA	NA	NA	NA	NA	NA	NA	NA	XP_014536293.1|4.6e-105|hypothetical protein PDIP_28320 [Penicillium digitatum Pd1]	NA
26229812	XM_014682172.1,BGI_novel_T002294	Known_gene	NW_014574616.1	-	3610	8.43	8.34	4.22	4.67	13.23	11.97	5.98	6.21	K07300//Ca2+:H+ antiporter;K07300//Ca2+:H+ antiporter	XP_014537658.1|0.0e+00|Calcium permease family membrane transporter [Penicillium digitatum Pd1]	GO:0051234//establishment of localization;GO:0006810//transport;GO:0051179//localization;GO:0009987//cellular process;GO:0055085//transmembrane transport;GO:0031224//intrinsic component of membrane;GO:0110165//cellular anatomical entity;GO:0016020//membrane;GO:0016021//integral component of membrane;GO:0008324//cation transmembrane transporter activity;GO:0022857//transmembrane transporter activi…
26228383	XM_014683323.1	Known_gene	NW_014574624.1	-	2560	33.3	28.18	28.8	30.46	51.64	47.69	31.56	22.09	K14789//nucleolar protein 6;K14784//protein CMS1	XP_014538809.1|0.0e+00|hypothetical protein PDIP_00600 [Penicillium digitatum Pd1]	GO:0003723//RNA binding;GO:0005488//binding;GO:1901363//heterocyclic compound binding;GO:0097159//organic cyclic compound binding;GO:0003676//nucleic acid binding;
26230083	XM_014681965.1	Known_gene	NW_014574615.1	+	654	40.67	40.42	37.52	35.85	41.58	35.68	35.28	32.72	K13172//serine/arginine repetitive matrix protein 2	XP_014537451.1|7.1e-118|Pre-mRNA-splicing factor cwc21 [Penicillium digitatum Pd1]	NA
26234340	XM_014677764.1	Known_gene	NW_014574584.1	+	1207	NA	NA	NA	NA	NA	NA	NA	NA	K19245//sulfonate dioxygenase [EC:1.14.11.-]	XP_014533250.1|5.6e-202|hypothetical protein PDIP_60240 [Penicillium digitatum Pd1]	GO:0016491//oxidoreductase activity;GO:0051213//dioxygenase activity;GO:0003824//catalytic activity;
26235777	XM_014676132.1	Known_gene	NW_014574583.1	-	644	0.16	0	0	0	0.32	0.16	0.16	0	NA	XP_014531618.1|4.9e-102|hypothetical protein PDIP_74610 [Penicillium digitatum Pd1]	NA
26236073	XM_014676428.1	Known_gene	NW_014574583.1	+	2439	NA	NA	NA	NA	NA	NA	NA	NA	K11672//actin-related protein 5	XP_016598182.1|0.0e+00|hypothetical protein PEX2_079940 [Penicillium expansum]	NA
26237163	XM_014674917.1,BGI_novel_T000037	Known_gene	NW_014574575.1	-	9798	4.5	5.06	4.23	5.01	5.23	4.29	4.62	6.08	K21632//white-opaque regulator 2;K09248//proline utilization trans-activator	XP_014530403.1|0.0e+00|C6 transcription factor, putative [Penicillium digitatum Pd1]	GO:0044271//cellular nitrogen compound biosynthetic process;GO:0034654//nucleobase-containing compound biosynthetic process;GO:0043170//macromolecule metabolic process;GO:0044237//cellular metabolic process;GO:0018130//heterocycle biosynthetic process;GO:0008152//metabolic process;GO:0044260//cellular macromolecule metabolic process;GO:1901576//organic substance biosynthetic process;GO:0071704//o…
26233912	XM_014677336.1	Known_gene	NW_014574584.1	-	2210	36.61	38.24	20.61	22.17	31.06	31.36	20.27	23	K12864//beta-catenin-like protein 1+ko03040//Spliceosome	OQD62494.1|3.7e-311|hypothetical protein PENPOL_c012G02324 [Penicillium polonicum]	NA
26232899	XM_014679385.1	Known_gene	NW_014574589.1	+	1458	1.05	0.54	0.28	0.29	1.04	1.23	0.57	1.12	K08008//NADPH oxidase 1	XP_016600913.1|8.8e-256|Riboflavin synthase-like beta-barrel [Penicillium expansum]	GO:0016020//membrane;GO:0110165//cellular anatomical entity;GO:0031224//intrinsic component of membrane;GO:0016021//integral component of membrane;GO:0016491//oxidoreductase activity;GO:0003824//catalytic activity;
26234987	XM_014675342.1	Known_gene	NW_014574583.1	+	1280	33.01	30.99	19.02	24.03	17.08	17.92	20.53	14.84	K00008//L-iditol 2-dehydrogenase [EC:1.1.1.14]+ko01100//Metabolic pathways+ko00040//Pentose and glucuronate interconversions+ko00051//Fructose and mannose metabolism	XP_014530828.1|3.7e-232|Zinc-dependent alcohol dehydrogenase, putative [Penicillium digitatum Pd1]	GO:0008270//zinc ion binding;GO:0046914//transition metal ion binding;GO:0003824//catalytic activity;GO:0046872//metal ion binding;GO:0043167//ion binding;GO:0043169//cation binding;GO:0016491//oxidoreductase activity;GO:0005488//binding;
26236994	XM_014675082.1	Known_gene	NW_014574581.1	+	1575	23.65	23.97	16.8	16.02	31.46	33.77	27.26	28.53	K07238//zinc transporter, ZIP family;K13690//alpha-1,3-mannosyltransferase [EC:2.4.1.-]	XP_014530568.1|0.0e+00|hypothetical protein PDIP_86800 [Penicillium digitatum Pd1]	GO:0031224//intrinsic component of membrane;GO:0016020//membrane;GO:0016021//integral component of membrane;GO:0110165//cellular anatomical entity;GO:0016740//transferase activity;GO:0016757//glycosyltransferase activity;GO:0003824//catalytic activity;
26228832	XM_014683198.1,BGI_novel_T002580,BGI_novel_T002579	Known_gene	NW_014574623.1	+	1984	6.89	5.89	7.02	7.07	9.2	6.88	4.43	4.57	K23010//metalloendopeptidase OMA1, mitochondrial [EC:3.4.24.-];K23010//metalloendopeptidase OMA1, mitochondrial [EC:3.4.24.-];K23010//metalloendopeptidase OMA1, mitochondrial [EC:3.4.24.-]	XP_014538684.1|1.1e-188|hypothetical protein PDIP_05090 [Penicillium digitatum Pd1]	GO:0032259//methylation;GO:0008152//metabolic process;GO:0016741//transferase activity, transferring one-carbon groups;GO:0008168//methyltransferase activity;GO:0003824//catalytic activity;GO:0016740//transferase activity;
26231701	XM_014680499.1	Known_gene	NW_014574601.1	+	1356	1.14	1.04	1.12	1.72	1.41	1.55	0.93	0.91	K00354//NADPH2 dehydrogenase [EC:1.6.99.1]	XP_014535985.1|1.4e-236|12-oxophytodienoate reductase, putative [Penicillium digitatum Pd1]	GO:0032553//ribonucleotide binding;GO:0010181//FMN binding;GO:0036094//small molecule binding;GO:0016491//oxidoreductase activity;GO:0097367//carbohydrate derivative binding;GO:0043168//anion binding;GO:0043167//ion binding;GO:0003824//catalytic activity;GO:0005488//binding;GO:1901363//heterocyclic compound binding;GO:0000166//nucleotide binding;GO:1901265//nucleoside phosphate binding;GO:0097159…
26233160	XM_014678351.1,BGI_novel_T001098	Known_gene	NW_014574585.1	+	5019	27.23	27.61	35.59	36.81	21.78	18.7	25.87	35.74	K20823//N-alpha-acetyltransferase 35, NatC auxiliary subunit;K09248//proline utilization trans-activator;K20823//N-alpha-acetyltransferase 35, NatC auxiliary subunit;K22134//MFS transporter, DHA2 family, glioxin efflux transporter;K09241//transcriptional regulatory protein GAL4	XP_014533837.1|0.0e+00|C6 transcription factor, putative [Penicillium digitatum Pd1]	GO:0034654//nucleobase-containing compound biosynthetic process;GO:0032774//RNA biosynthetic process;GO:0009058//biosynthetic process;GO:0044249//cellular biosynthetic process;GO:0046483//heterocycle metabolic process;GO:1901360//organic cyclic compound metabolic process;GO:0010467//gene expression;GO:0090304//nucleic acid metabolic process;GO:0044238//primary metabolic process;GO:0044237//cellul…
26235674	XM_014676029.1	Known_gene	NW_014574583.1	+	1947	16.68	12.94	7.51	5.79	71.54	64.27	8.45	6.59	K06639//cell division cycle 14 [EC:3.1.3.16 3.1.3.48]+ko04113//Meiosis - yeast+ko04111//Cell cycle - yeast	XP_014531515.1|0.0e+00|Protein-tyrosine phosphatase, putative [Penicillium digitatum Pd1]	GO:0050789//regulation of biological process;GO:0050794//regulation of cellular process;GO:0065007//biological regulation;GO:0051128//regulation of cellular component organization;GO:0010564//regulation of cell cycle process;GO:1901990//regulation of mitotic cell cycle phase transition;GO:0051726//regulation of cell cycle;GO:0007088//regulation of mitotic nuclear division;GO:0033043//regulation o…
26237156	XM_014674927.1	Known_gene	NW_014574577.1	-	2069	0.45	0.23	0.37	0.4	0.37	0.34	0.07	0.4	K22020//mucin-19	XP_014530413.1|0.0e+00|hypothetical protein PDIP_88420 [Penicillium digitatum Pd1]	NA
26233478	XM_014678669.1	Known_gene	NW_014574585.1	-	996	13.04	11.38	10.38	9.98	20.24	17.97	12.49	9.13	K19828//mitochondrial GTPase 1	XP_014534155.1|8.4e-173|Mitochondrial GTPase (YlqF), putative [Penicillium digitatum Pd1]	GO:0005743//mitochondrial inner membrane;GO:0005737//cytoplasm;GO:0043231//intracellular membrane-bounded organelle;GO:0016020//membrane;GO:0005622//intracellular anatomical structure;GO:0043229//intracellular organelle;GO:0005740//mitochondrial envelope;GO:0110165//cellular anatomical entity;GO:0031975//envelope;GO:0043226//organelle;GO:0031090//organelle membrane;GO:0005739//mitochondrion;GO:00…
26236344	XM_014676699.1	Known_gene	NW_014574583.1	+	96	NA	NA	NA	NA	NA	NA	NA	NA	NA	XP_014532185.1|6.1e-10|hypothetical protein PDIP_80280 [Penicillium digitatum Pd1]	NA
26232056	XM_014680084.1	Known_gene	NW_014574591.1	+	559	55.04	46.09	75.27	67.74	63.52	67.2	84.23	83.01	K19950//protein transport protein SEC9	XP_014535570.1|2.4e-65|hypothetical protein PDIP_37380 [Penicillium digitatum Pd1]	GO:0034552//respiratory chain complex II assembly;GO:0065003//protein-containing complex assembly;GO:0043933//protein-containing complex organization;GO:0009987//cellular process;GO:0034553//mitochondrial respiratory chain complex II assembly;GO:0016043//cellular component organization;GO:0044085//cellular component biogenesis;GO:0007005//mitochondrion organization;GO:0071840//cellular component …
26234378	XM_014677802.1	Known_gene	NW_014574584.1	+	1028	73.89	63.2	82.2	85.01	90.72	94.36	95.47	89.45	K00949//thiamine pyrophosphokinase [EC:2.7.6.2]+ko01240//Biosynthesis of cofactors+ko01100//Metabolic pathways+ko00730//Thiamine metabolism	XP_014533288.1|6.3e-187|Thiamin pyrophosphokinase-related protein [Penicillium digitatum Pd1]	GO:0016301//kinase activity;GO:0016740//transferase activity;GO:0003824//catalytic activity;GO:0016772//transferase activity, transferring phosphorus-containing groups;GO:0016787//hydrolase activity;
26232651	XM_014679137.1	Known_gene	NW_014574589.1	-	1076	8.25	8.13	9.97	12.01	11.41	10.56	11.73	11	NA	XP_014534623.1|1.1e-188|ADP-ribosylglycohydrolase family protein [Penicillium digitatum Pd1]	GO:0003824//catalytic activity;GO:0016787//hydrolase activity;
26236061	XM_014676416.1	Known_gene	NW_014574583.1	+	856	0.22	0.33	0	0	0.32	0	0.11	0	NA	XP_014531902.1|1.5e-146|hypothetical protein PDIP_77450 [Penicillium digitatum Pd1]	GO:0016020//membrane;GO:0031224//intrinsic component of membrane;GO:0016021//integral component of membrane;GO:0110165//cellular anatomical entity;
26230947	XM_014681296.1	Known_gene	NW_014574611.1	-	444	93.66	84.63	190.15	162.35	132.52	120.37	121.64	161.95	K19475//WAS/WASL-interacting protein;K14005//protein transport protein SEC31+ko04141//Protein processing in endoplasmic reticulum	XP_014536782.1|4.0e-80|hypothetical protein PDIP_26270 [Penicillium digitatum Pd1]	NA
26236527	XM_014676882.1,BGI_novel_T000658	Known_gene	NW_014574583.1	+	4482	8.1	9.43	6.99	6.86	2.05	1.54	4.96	5.85	K10992//Swi5-dependent recombination DNA repair protein 1;K09245//transcriptional activator protein UGA3	XP_014532368.1|0.0e+00|hypothetical protein PDIP_82110 [Penicillium digitatum Pd1]	GO:0043227//membrane-bounded organelle;GO:0043231//intracellular membrane-bounded organelle;GO:0110165//cellular anatomical entity;GO:0005622//intracellular anatomical structure;GO:0043226//organelle;GO:0043229//intracellular organelle;GO:0005634//nucleus;GO:0003677//DNA binding;GO:0008270//zinc ion binding;GO:0005488//binding;GO:0016491//oxidoreductase activity;GO:0003700//DNA-binding transcript…
26235871	XM_014676226.1	Known_gene	NW_014574583.1	-	875	30.58	28.03	23.34	25.78	62.55	54.56	21.84	29.65	NA	XP_014531712.1|4.1e-132|hypothetical protein PDIP_75550 [Penicillium digitatum Pd1]	GO:0016746//acyltransferase activity;GO:0016407//acetyltransferase activity;GO:0008080//N-acetyltransferase activity;GO:0016740//transferase activity;GO:0016410//N-acyltransferase activity;GO:0003824//catalytic activity;GO:0016747//acyltransferase activity, transferring groups other than amino-acyl groups;
26235757	XM_014676112.1	Known_gene	NW_014574583.1	-	666	78.63	66.46	62.38	72.09	119.99	118.7	79.11	84.98	K13280//signal peptidase I [EC:3.4.21.89]+ko03060//Protein export;K06689//ubiquitin-conjugating enzyme E2 D [EC:2.3.2.23]+ko04141//Protein processing in endoplasmic reticulum+ko04120//Ubiquitin mediated proteolysis	XP_014531598.1|1.8e-83|Ubiquitin conjugating enzyme (UbcB), putative [Penicillium digitatum Pd1]	NA
26233971	XM_014677395.1	Known_gene	NW_014574584.1	+	1168	89.2	86	94.64	109.71	50.57	44.61	88.58	82.94	NA	XP_014532881.1|2.2e-220|hypothetical protein PDIP_56550 [Penicillium digitatum Pd1]	NA
26231092	XM_014680747.1	Known_gene	NW_014574610.1	+	1719	95.97	93.18	90.69	89.72	155.57	150.91	100.15	98.84	K17260//actin-related protein 2+ko04144//Endocytosis+ko04138//Autophagy - yeast	XP_014536233.1|2.7e-257|Actin-like protein, putative [Penicillium digitatum Pd1]	GO:0000001//mitochondrion inheritance;GO:0032956//regulation of actin cytoskeleton organization;GO:0045229//external encapsulating structure organization;GO:0050789//regulation of biological process;GO:0042244//spore wall assembly;GO:0071555//cell wall organization;GO:0007005//mitochondrion organization;GO:0070591//ascospore wall biogenesis;GO:0022413//reproductive process in single-celled organi…
26233956	BGI_novel_T000803,XM_014677380.1,BGI_novel_T000804	Known_gene	NW_014574584.1	+	2929	353.72	324.56	519.21	523.74	419.35	419.64	381.87	380.02	K13201//nucleolysin TIA-1/TIAR;K13201//nucleolysin TIA-1/TIAR;K13201//nucleolysin TIA-1/TIAR	XP_014532866.1|1.2e-248|MRNA binding post-transcriptional regulator (Csx1), putative [Penicillium digitatum Pd1]	GO:0003676//nucleic acid binding;GO:0097159//organic cyclic compound binding;GO:0005488//binding;GO:0003723//RNA binding;GO:1901363//heterocyclic compound binding;
26228734	XM_014683674.1	Known_gene	NW_014574624.1	-	2206	7.01	6.79	6.9	6.62	10.21	9.43	6.37	7.62	NA	XP_014539160.1|0.0e+00|Type I phosphodiesterase / nucleotide pyrophosphatase family protein [Penicillium digitatum Pd1]	GO:0016020//membrane;GO:0016021//integral component of membrane;GO:0031224//intrinsic component of membrane;GO:0110165//cellular anatomical entity;GO:0003824//catalytic activity;GO:0016740//transferase activity;
26228557	XM_014683497.1,BGI_novel_T002672	Known_gene	NW_014574624.1	+	1455	66.95	74.76	149.07	148.9	54.66	56.05	131.69	150.25	K13350//peroxisomal membrane protein 4+ko04146//Peroxisome;K13350//peroxisomal membrane protein 4+ko04146//Peroxisome	XP_014538983.1|5.1e-116|Peroxisomal membrane protein (PmpP24), putative [Penicillium digitatum Pd1]	NA
26230816	XM_014681165.1	Known_gene	NW_014574611.1	+	4944	8.22	8.54	6.79	6.36	4.27	4.06	4.31	4.25	K01530//phospholipid-translocating ATPase [EC:7.6.2.1]	XP_014536651.1|0.0e+00|Phospholipid-transporting ATPase (DRS2), putative [Penicillium digitatum Pd1]	GO:0006811//ion transport;GO:0006869//lipid transport;GO:0010876//lipid localization;GO:0015748//organophosphate ester transport;GO:0015914//phospholipid transport;GO:0071702//organic substance transport;GO:0033036//macromolecule localization;GO:0051179//localization;GO:0006820//anion transport;GO:0015711//organic anion transport;GO:0006810//transport;GO:0051234//establishment of localization;GO:…
26234790	BGI_novel_T001051,BGI_novel_T001050,XM_014678214.1	Known_gene	NW_014574584.1	-	2303	15.88	17.5	28.77	32.12	19.04	19.58	14.32	21.03	K21806//protein N-lysine methyltransferase METTL21D [EC:2.1.1.-];K14655//tRNA pseudouridine32 synthase / 2,5-diamino-6-(5-phospho-D-ribitylamino)-pyrimidin-4(3H)-one deaminase [EC:5.4.99.28]+ko01240//Biosynthesis of cofactors+ko00740//Riboflavin metabolism+ko01100//Metabolic pathways;K21806//protein N-lysine methyltransferase METTL21D [EC:2.1.1.-];K21804//protein N-lysine methyltransferase METTL2…	XP_014533700.1|4.0e-206|hypothetical protein PDIP_64740 [Penicillium digitatum Pd1]	GO:0016740//transferase activity;GO:0016301//kinase activity;GO:0003824//catalytic activity;GO:0016772//transferase activity, transferring phosphorus-containing groups;
26230014	XM_014681896.1	Known_gene	NW_014574615.1	-	1618	4.82	3.58	8.85	11.26	4.66	4.3	19.63	14.85	K09252//feruloyl esterase [EC:3.1.1.73];K02434//aspartyl-tRNA(Asn)/glutamyl-tRNA(Gln) amidotransferase subunit B [EC:6.3.5.6 6.3.5.7]+ko00970//Aminoacyl-tRNA biosynthesis+ko01100//Metabolic pathways	XP_014537382.1|0.0e+00|hypothetical protein PDIP_16910 [Penicillium digitatum Pd1]	GO:0031224//intrinsic component of membrane;GO:0016020//membrane;GO:0016021//integral component of membrane;GO:0110165//cellular anatomical entity;GO:0003824//catalytic activity;GO:0016787//hydrolase activity;
26232598	XM_014679084.1	Known_gene	NW_014574589.1	-	1168	5.62	6.14	4.08	5.02	3.73	5.56	4.97	5.15	K10563//formamidopyrimidine-DNA glycosylase [EC:3.2.2.23 4.2.99.18]+ko03410//Base excision repair	XP_014534570.1|3.5e-218|Formamidopyrimidine-DNA glycosylase, putative [Penicillium digitatum Pd1]	GO:0034641//cellular nitrogen compound metabolic process;GO:1901360//organic cyclic compound metabolic process;GO:0043170//macromolecule metabolic process;GO:0044260//cellular macromolecule metabolic process;GO:0050896//response to stimulus;GO:0046483//heterocycle metabolic process;GO:0006807//nitrogen compound metabolic process;GO:0008152//metabolic process;GO:0006974//cellular response to DNA d…
26228656	BGI_novel_T002700,XM_014683596.1	Known_gene	NW_014574624.1	-	2342	95.68	80.09	108.64	113.3	956.02	951	139.84	93.28	K03260//translation initiation factor 4G;K01183//chitinase [EC:3.2.1.14]+ko00520//Amino sugar and nucleotide sugar metabolism+ko01100//Metabolic pathways;K03260//translation initiation factor 4G;K01183//chitinase [EC:3.2.1.14]+ko00520//Amino sugar and nucleotide sugar metabolism+ko01100//Metabolic pathways	EPS45921.1|2.4e-27|hypothetical protein H072_104 [Dactylellina haptotyla CBS 200.50]	GO:0016021//integral component of membrane;GO:0110165//cellular anatomical entity;GO:0031224//intrinsic component of membrane;GO:0016020//membrane;GO:0008061//chitin binding;GO:0005488//binding;GO:0097367//carbohydrate derivative binding;
26233883	XM_014677307.1,BGI_novel_T000786	Known_gene	NW_014574584.1	-	1535	410.83	439.93	71.75	74.64	99.15	120.36	115.55	96.88	K01613//phosphatidylserine decarboxylase [EC:4.1.1.65]+ko01100//Metabolic pathways+ko01110//Biosynthesis of secondary metabolites+ko00564//Glycerophospholipid metabolism;K01613//phosphatidylserine decarboxylase [EC:4.1.1.65]+ko01100//Metabolic pathways+ko01110//Biosynthesis of secondary metabolites+ko00564//Glycerophospholipid metabolism	XP_014532793.1|5.5e-255|Phosphatidylserine decarboxylase family protein [Penicillium digitatum Pd1]	GO:0008610//lipid biosynthetic process;GO:0044238//primary metabolic process;GO:0044237//cellular metabolic process;GO:1901576//organic substance biosynthetic process;GO:0006629//lipid metabolic process;GO:0009058//biosynthetic process;GO:0090407//organophosphate biosynthetic process;GO:0006796//phosphate-containing compound metabolic process;GO:0044249//cellular biosynthetic process;GO:0008152//…
26228542	XM_014683482.1	Known_gene	NW_014574624.1	-	1016	28.59	27.02	29.56	31.48	45.1	46.49	38.63	32.67	K03539//ribonuclease P/MRP protein subunit RPP1 [EC:3.1.26.5]+ko03008//Ribosome biogenesis in eukaryotes	XP_014538968.1|4.5e-174|Ribonuclease P complex subunit Pop2, putative [Penicillium digitatum Pd1]	GO:0006807//nitrogen compound metabolic process;GO:0044238//primary metabolic process;GO:0009987//cellular process;GO:0006399//tRNA metabolic process;GO:0008152//metabolic process;GO:0044237//cellular metabolic process;GO:0034470//ncRNA processing;GO:0034660//ncRNA metabolic process;GO:0043170//macromolecule metabolic process;GO:0090304//nucleic acid metabolic process;GO:0046483//heterocycle meta…
26231563	XM_014680361.1,BGI_novel_T001724	Known_gene	NW_014574601.1	+	1407	35.5	31.33	27.41	32.91	46.98	42.07	26.65	21.6	K14191//18S rRNA (adenine1779-N6/adenine1780-N6)-dimethyltransferase [EC:2.1.1.183];K14191//18S rRNA (adenine1779-N6/adenine1780-N6)-dimethyltransferase [EC:2.1.1.183]	XP_014535847.1|4.4e-230|Dimethyladenosine transferase [Penicillium digitatum Pd1]	GO:0003676//nucleic acid binding;GO:0140098//catalytic activity, acting on RNA;GO:0008168//methyltransferase activity;GO:1901363//heterocyclic compound binding;GO:0140102//catalytic activity, acting on a rRNA;GO:0016433//rRNA (adenine) methyltransferase activity;GO:0003723//RNA binding;GO:0003824//catalytic activity;GO:0008649//rRNA methyltransferase activity;GO:0005488//binding;GO:0016741//trans…
26232978	XM_014679464.1	Known_gene	NW_014574589.1	-	3881	12.65	12.2	6.78	9.21	11.64	9.76	6.23	7.1	K01469//5-oxoprolinase (ATP-hydrolysing) [EC:3.5.2.9]+ko01100//Metabolic pathways+ko00480//Glutathione metabolism	XP_014534950.1|0.0e+00|5-oxo-L-prolinase, putative [Penicillium digitatum Pd1]	GO:0003824//catalytic activity;GO:0016787//hydrolase activity;
26228876	XM_014683242.1	Known_gene	NW_014574623.1	-	5144	4.77	4.19	4.01	4.54	8.21	7.94	4.87	5	K10877//DNA repair and recombination protein RAD54B [EC:3.6.4.-]+ko03440//Homologous recombination	XP_014538728.1|0.0e+00|DsDNA-dependent ATPase (Rad54b), putative [Penicillium digitatum Pd1]	GO:0110165//cellular anatomical entity;GO:0031224//intrinsic component of membrane;GO:0016020//membrane;GO:0016021//integral component of membrane;GO:0032555//purine ribonucleotide binding;GO:0022857//transmembrane transporter activity;GO:0005524//ATP binding;GO:1901363//heterocyclic compound binding;GO:0000166//nucleotide binding;GO:0030554//adenyl nucleotide binding;GO:0016787//hydrolase activi…
26228396	XM_014683336.1	Known_gene	NW_014574624.1	-	811	819.13	740.13	829.38	797.38	985.69	1063.69	781.95	848.55	NA	XP_014538822.1|1.3e-78|hypothetical protein PDIP_00730 [Penicillium digitatum Pd1]	GO:0110165//cellular anatomical entity;GO:0016020//membrane;GO:0016021//integral component of membrane;GO:0031224//intrinsic component of membrane;
26228646	XM_014683586.1,BGI_novel_T002697	Known_gene	NW_014574624.1	-	1038	1.47	1.08	0.82	0.51	0.46	0.21	0.86	0.3	NA	XP_014539072.1|1.0e-52|hypothetical protein PDIP_03230 [Penicillium digitatum Pd1]	GO:0009404//toxin metabolic process;GO:0043386//mycotoxin biosynthetic process;GO:0044249//cellular biosynthetic process;GO:0009987//cellular process;GO:0044237//cellular metabolic process;GO:0009403//toxin biosynthetic process;GO:0008152//metabolic process;GO:0044550//secondary metabolite biosynthetic process;GO:0019748//secondary metabolic process;GO:0009058//biosynthetic process;GO:0043385//my…
26233762	XM_014678953.1,BGI_novel_T001293	Known_gene	NW_014574585.1	+	3992	13.42	14.64	10.73	11.76	6.61	6.13	12.86	16.19	K22889//trichothecene 3-O-acetyltransferase [EC:2.3.1.-];K20168//TBC1 domain family member 15;K19692//osomolarity two-component system, sensor histidine kinase TcsA [EC:2.7.13.3];K20168//TBC1 domain family member 15;K19692//osomolarity two-component system, sensor histidine kinase TcsA [EC:2.7.13.3]	XP_014534439.1|0.0e+00|Two-component sensor protein histidine protein kinase (Dhkk, dhkj) [Penicillium digitatum Pd1]	GO:0016740//transferase activity;GO:0016301//kinase activity;GO:0016775//phosphotransferase activity, nitrogenous group as acceptor;GO:0000155//phosphorelay sensor kinase activity;GO:0003824//catalytic activity;GO:0016772//transferase activity, transferring phosphorus-containing groups;GO:0016773//phosphotransferase activity, alcohol group as acceptor;GO:0004672//protein kinase activity;GO:014029…
26236448	BGI_novel_T000631,XM_014676803.1	Known_gene	NW_014574583.1	-	1197	76.53	80.02	147.51	132.54	116.71	122.34	111.25	157.93	K22724//inositol phosphorylceramide synthase regulatory subunit;K22724//inositol phosphorylceramide synthase regulatory subunit	XP_014532289.1|3.5e-165|hypothetical protein PDIP_81320 [Penicillium digitatum Pd1]	GO:0006673//inositol phosphoceramide metabolic process;GO:0044238//primary metabolic process;GO:0044237//cellular metabolic process;GO:0006665//sphingolipid metabolic process;GO:0006807//nitrogen compound metabolic process;GO:0071704//organic substance metabolic process;GO:0008152//metabolic process;GO:0009987//cellular process;GO:0006643//membrane lipid metabolic process;GO:0044255//cellular lip…
26235850	XM_014676205.1	Known_gene	NW_014574583.1	-	3831	17.56	14.46	30.56	36.14	70.62	66.87	42.32	37.99	K00155//L-tyrosine reductase [EC:1.2.1.101];K00143//L-2-aminoadipate reductase [EC:1.2.1.95]+ko00300//Lysine biosynthesis+ko01100//Metabolic pathways+ko01230//Biosynthesis of amino acids+ko01110//Biosynthesis of secondary metabolites	OQE03838.1|0.0e+00|hypothetical protein PENSOL_c001G05980 [Penicillium solitum]	GO:0003824//catalytic activity;
26233654	XM_014678845.1	Known_gene	NW_014574585.1	+	833	110.46	91.03	120.33	138.4	228.57	230.51	154.01	114.47	K17437//large subunit ribosomal protein L15	XP_014534331.1|3.5e-140|hypothetical protein PDIP_53380 [Penicillium digitatum Pd1]	GO:0044237//cellular metabolic process;GO:0006725//cellular aromatic compound metabolic process;GO:0006412//translation;GO:0010467//gene expression;GO:0140053//mitochondrial gene expression;GO:0044267//cellular protein metabolic process;GO:0044249//cellular biosynthetic process;GO:0009059//macromolecule biosynthetic process;GO:0006518//peptide metabolic process;GO:1901360//organic cyclic compound…
26231382	XM_014681037.1	Known_gene	NW_014574610.1	+	7987	0.27	0.27	0.11	0.23	0.4	0.31	0.15	0.23	K15419//emericellamide biosynthesis, highly reducing iterative type I polyketide synthase;K15394//hybrid polyketide synthase / nonribosomal peptide synthetase ACE1	XP_014536523.1|0.0e+00|hypothetical protein PDIP_30620 [Penicillium digitatum Pd1]	GO:0008152//metabolic process;GO:0032259//methylation;GO:0043168//anion binding;GO:0016740//transferase activity;GO:0033218//amide binding;GO:0016491//oxidoreductase activity;GO:0031177//phosphopantetheine binding;GO:0016787//hydrolase activity;GO:0036094//small molecule binding;GO:0016741//transferase activity, transferring one-carbon groups;GO:0043167//ion binding;GO:0072341//modified amino aci…
26228410	XM_014683350.1	Known_gene	NW_014574624.1	-	1409	42.11	36.91	36.23	38	107.57	109.47	40.88	34.37	K05355//hexaprenyl-diphosphate synthase [EC:2.5.1.82 2.5.1.83]+ko00900//Terpenoid backbone biosynthesis+ko01110//Biosynthesis of secondary metabolites	XP_014538836.1|1.6e-252|Hexaprenyl pyrophosphate synthetase Coq1, putative [Penicillium digitatum Pd1]	GO:0006720//isoprenoid metabolic process;GO:0009987//cellular process;GO:0044249//cellular biosynthetic process;GO:0009058//biosynthetic process;GO:0006629//lipid metabolic process;GO:1901576//organic substance biosynthetic process;GO:0008610//lipid biosynthetic process;GO:0044238//primary metabolic process;GO:0071704//organic substance metabolic process;GO:0044255//cellular lipid metabolic proce…
26232249	XM_014680277.1	Known_gene	NW_014574591.1	+	7389	9.51	10.99	5.85	6.15	5.42	4.58	2.48	3.49	NA	KGO39387.1|0.0e+00|Cell morphogenesis protein C-terminal [Penicillium expansum]	GO:0032502//developmental process;GO:0048856//anatomical structure development;GO:0000902//cell morphogenesis;GO:0009653//anatomical structure morphogenesis;GO:0016772//transferase activity, transferring phosphorus-containing groups;GO:0016740//transferase activity;GO:0003824//catalytic activity;GO:0016301//kinase activity;
26231039	XM_014680694.1,BGI_novel_T001829	Known_gene	NW_014574610.1	+	4584	19.56	18.15	10.98	12.49	21.87	20.27	10.63	10.15	K20307//trafficking protein particle complex subunit 10;K20307//trafficking protein particle complex subunit 10	XP_014536180.1|0.0e+00|TMEM1 family protein, putative [Penicillium digitatum Pd1]	GO:0043227//membrane-bounded organelle;GO:0043229//intracellular organelle;GO:0005794//Golgi apparatus;GO:0016020//membrane;GO:0043226//organelle;GO:0031224//intrinsic component of membrane;GO:0016021//integral component of membrane;GO:0005622//intracellular anatomical structure;GO:0005737//cytoplasm;GO:0110165//cellular anatomical entity;GO:0043231//intracellular membrane-bounded organelle;GO:00…
26235157	XM_014675512.1	Known_gene	NW_014574583.1	+	519	11.5	8.35	14.69	13.04	12.42	10.82	14.72	15.34	K20359//PRA1 family protein 1	XP_014530998.1|1.3e-90|COPII vesicles protein Yip3, putative [Penicillium digitatum Pd1]	GO:0031224//intrinsic component of membrane;GO:0016020//membrane;GO:0016021//integral component of membrane;GO:0110165//cellular anatomical entity;
26237189	XM_014674885.1	Known_gene	NW_014574573.1	+	225	0	0	0	0	0	0	0.73	0	NA	XP_014530371.1|6.8e-36|hypothetical protein PDIP_88750 [Penicillium digitatum Pd1]	NA
26236765	XM_014677121.1	Known_gene	NW_014574583.1	-	120	NA	NA	NA	NA	NA	NA	NA	NA	NA	XP_014532607.1|4.6e-15|hypothetical protein PDIP_84510 [Penicillium digitatum Pd1]	GO:0005488//binding;GO:0036094//small molecule binding;GO:0050660//flavin adenine dinucleotide binding;GO:0097159//organic cyclic compound binding;GO:0016491//oxidoreductase activity;GO:0016614//oxidoreductase activity, acting on CH-OH group of donors;GO:0043167//ion binding;GO:0003824//catalytic activity;GO:1901363//heterocyclic compound binding;GO:0043168//anion binding;GO:0000166//nucleotide b…
26235004	XM_014675359.1	Known_gene	NW_014574583.1	+	927	0.54	1.01	0.44	0.26	0.18	0.27	0.35	0.34	NA	XP_014530845.1|1.1e-180|hypothetical protein PDIP_66880 [Penicillium digitatum Pd1]	GO:0140098//catalytic activity, acting on RNA;GO:0003676//nucleic acid binding;GO:0016740//transferase activity;GO:0008175//tRNA methyltransferase activity;GO:0016428//tRNA (cytosine-5-)-methyltransferase activity;GO:0003723//RNA binding;GO:0005488//binding;GO:0016741//transferase activity, transferring one-carbon groups;GO:0008173//RNA methyltransferase activity;GO:0008168//methyltransferase act…
26229083	XM_014682659.1	Known_gene	NW_014574621.1	+	651	5.41	6.14	15.42	14.24	3.15	4.97	8.7	19.19	NA	XP_014538145.1|2.9e-119|hypothetical protein PDIP_07600 [Penicillium digitatum Pd1]	NA
26229959	BGI_novel_T002337,XM_014682319.1	Known_gene	NW_014574616.1	+	2515	4.1	4.03	0.96	1.87	0.95	0.68	1.03	1.19	NA	XP_014537805.1|1.1e-115|hypothetical protein PDIP_16360 [Penicillium digitatum Pd1]	NA
26230323	XM_014681690.1,BGI_novel_T002142	Known_gene	NW_014574614.1	+	1588	86.44	94.4	54.09	60.28	53.09	51.08	57.67	62.04	K15443//tRNA (guanine-N(7)-)-methyltransferase subunit TRM82;K15443//tRNA (guanine-N(7)-)-methyltransferase subunit TRM82	XP_014537176.1|3.2e-294|hypothetical protein PDIP_20000 [Penicillium digitatum Pd1]	GO:0009987//cellular process;GO:0043414//macromolecule methylation;GO:0008152//metabolic process;GO:0034470//ncRNA processing;GO:0006139//nucleobase-containing compound metabolic process;GO:0044238//primary metabolic process;GO:0006396//RNA processing;GO:0044237//cellular metabolic process;GO:0036265//RNA (guanine-N7)-methylation;GO:0090304//nucleic acid metabolic process;GO:0044260//cellular mac…
26229838	XM_014682198.1	Known_gene	NW_014574616.1	+	1326	1.35	1.53	0.86	0.73	2.15	1.97	1.27	0.52	NA	XP_014537684.1|8.9e-228|hypothetical protein PDIP_15150 [Penicillium digitatum Pd1]	NA
[truncated: 8,338 more rows]

## Sheet: Table S3
Table S3 The expression changes of 1082 DEGs respond to CBO treatment in P. digitatum
[truncated: 1,803 more rows]
